# Supplementary material for: Body Complexion and Circulating Lipids in the Risk of TDP-43 Related Disorders
Source: Front Aging Neurosci. 2022 Mar 25;14:838141. doi: 10.3389/fnagi.2022.838141 (PMC8990802; doi:10.3389/fnagi.2022.838141)
Supplement: Supplementary file 1 [file Data_Sheet_1.xlsx]

## Sheet: Content
Supplementary Tables
Supplementary Table 1. Basic information for summary-level datasets used in the Mendelian randomization study
Supplementary Table 2. IV used in the study of Extreme body mass on the risk of ALS and FTD
Supplementary Table 3. IV used in the study of BMI on the risk of ALS and FTD
Supplementary Table 4. IV used in the study of Body fat % on the risk of ALS and FTD
Supplementary Table 5. IV used in the study of Waist to hip ratio on the risk of ALS and FTD
Supplementary Table 6. IV used in the study of Trunk predicted mass on the risk of ALS and FTD
Supplementary Table 7. IV used in the study of Trunk fat free mass on the risk of ALS and FTD
Supplementary Table 8. IV used in the study of Appendicular lean mass on the risk of ALS and FTD
Supplementary Table 9. IV used in the study of Impedance whole body on the risk of ALS and FTD
Supplementary Table 10. IV used in the study of Whole body fat on the risk of ALS and FTD
Supplementary Table 11. IV used in the study of Total Triglycerides on the risk of ALS and FTD
Supplementary Table 12. IV used in the study of Total Cholesterol on the risk of ALS and FTD
Supplementary Table 13. IV used in the study of LDL Cholesterol on the risk of ALS and FTD
Supplementary Table 14. IV used in the study of HDL Cholesterol on the risk of ALS and FTD
Supplementary Table 15. IV used in the study of Linoleic acid on the risk of ALS and FTD
Supplementary Table 16. IV used in the study of Docosahexaenoate on the risk of ALS and FTD
Supplementary Table 17. IV used in the study of Omega 3-fatty acid on the risk of ALS and FTD
Supplementary Table 18. IV used in the study of Omega 6-fatty acid on the risk of ALS and FTD
Supplementary Table 19. IV used in the study of Total fatty acids on the risk of ALS and FTD
Supplementary Table 20 List of significant SNPs related to body composition and circulating lipids in FTD and ALS

## Sheet: Supplementary Table 1 
Supplementary Table 1. Basic information for summary-level datasets used in in the Mendelian randomization study
Phenotype	Author and Year	Sample Size	SNPs	Population	MR Catalog ID
Body complexion GWAS
Extreme BMI	Berndt et al., 2013.	16.068	1,984,814	European, mixed	ieu-a-85
Wais-to-hip ratio	Shungin et al., 2015.	224.459	2,542,432	European, mixed	ieu-a-79
BMI	Yengo et al., 2015.	681.275	2,336,260	European, mixed	ieu-b-40
BF %	Lu et al., 2016.	89.297	3,206,644	European, mixed	ebi-a-GCST003435
Trunk predicted mass	Elsworth et al., 2018.	454.463	9,851,867	European, mixed	ukb-b-9685
Trunk fat-free mass	Elsworth et al., 2018.	454.508	9,851,867	European, mixed	ukb-b-17409
Appendicular lean mass	Pei et al., 2020.	450.243	18,071,518	European, mixed	ebi-a-GCST90000025
Impedance whole body	Elsworth et al., 2018.	454.84	9,851,867	European, mixed	ukb-b-19921
Whole body fat mass	Elsworth et al., 2018.	454.137	9,851,867	European, mixed	ukb-b-19393
Lipid circulating GWAS
Total cholesterol	Willer et al., 2013.	187.365	120.794	Mixed, mixed	ieu-a-782
Total triglycerides	Richardson et al., 2020.	441.016	12,321,875	European, mixed	ieu-b-111
LDL cholesterol	Richardson et al., 2020.	440.546	12,321,875	European, mixed	ieu-b-110
HDL cholesterol	Richardson et al., 2020.	403.943	12,321,875	European, mixed	ieu-b-109
Linoleic acid	Richardson et al., 2020.	114.999	12,321,875	European, mixed	met-d-LA
Docosahexaenoate	Borges et al., 2020.	114.999	12,321,875	European, mixed	met-d-DHA
Omega 3-fatty acid	Borges et al., 2020.	114.999	12,321,875	European, mixed	met-d-Omega3
Omega 6-fatty acid	Borges et al., 2020.	114.999	12,321,875	European, mixed	met-d-Omega6
Total fatty acids	Borges et al., 2020.	114.999	12,321,875	European, mixed	met-d-Total_FA
Outcome GWAS
FTD (TDP-43 Subtype)	Van Deerlin et al., 2010	3.024	494.577	European, mixed	ieu-b-43
ALS	Nicolas et al., 2018	20.806	39,630,630	European, mixed	ebi-a-GCST005647

## Sheet: Supp Table 2 Ext body mass
Supplementary Table 2. Summary statistics used in the Mendelian randomization study of Extreme body mass on the risk of ALS and FTD
ALS	SNP	effect_allele	other_allele	Ch	pos	Beta.exp	Se.exp	P-value.exp	Beta.out	Se.out	P-value.out			FTD (TDP-43 Subtype)	SNP	effect_allele	other_allele	Ch	pos	Beta.exp	Se.exp	P-value.exp	Beta.out	Se.out	P-value.out
	rs11075990	G	A	16	53819893	0.31	0.026	9.3e-28	-0.0265	0.0139	0.0558805				rs11075990	G	A	16	53825488	0.31	0.026	9.30037e-28	0.0158733	0.0712519	0.8237
	rs11127483	A	G	2	623691	0.26	0.039	3.6e-06	-0.0374	0.0176	0.0337901				rs11127483	A	G	2	638144	0.26	0.039	3.59998e-06	0.0336602	0.092263	0.7153
	rs11865578	A	G	16	19871982	-0.27	0.047	0.00043	0.0355	0.0202	0.0784404				rs2815752	A	G	1	72837490	0.16	0.026	5.30005e-05	0.0325232	0.0701903	0.643101
	rs1516725	C	T	3	185824004	0.26	0.046	2.1e-08	0.0394	0.0202	0.0505196				rs8089364	C	T	18	57861663	0.2	0.031	9.09913e-06	0.0227395	0.0765115	0.7663
	rs2815752	A	G	1	72812440	0.16	0.026	5.3e-05	-0.0269	0.0141	0.0554498
	rs574367	T	G	1	177873210	0.22	0.036	0.00014	-0.0059	0.0176	0.736999
	rs8089364	C	T	18	57858829	0.2	0.031	9.1e-06	0.002	0.0154	0.8969

## Sheet: Supp Table 3 BMI
Supplementary Table 3. Summary statistics used in the Mendelian randomization study of BMI on the risk of ALS and FTD
ALS	SNP	effect_allele	other_allele	Ch	pos	Beta.exp	Se.exp	P-value.exp	Beta.out	Se.out	P-value.out		FTD (TDP-43 Subtype)	SNP	effect_allele	other_allele	Ch	pos	Beta.exp	Se.exp	P-value.exp	Beta.out	Se.out	P-value.out
	rs10009336	T	C	4	44480783	-0.014	0.0022	2.2e-05	-0.0164	0.0186	0.3786			rs1006896	C	A	3	88190768	-0.0234	0.0027	5.5e-13	-0.063579	0.108989	0.5597
	rs1006896	C	A	3	88104411	-0.0234	0.0027	5.5e-13	0.0026	0.0224	0.9057			rs10169594	C	T	2	41704580	0.0121	0.0018	2e-06	0.0009995	0.0581046	0.9863
	rs10132280	A	C	14	25928179	-0.0223	0.0018	5.6e-30	-0.0142	0.0148	0.335			rs10182181	G	A	2	25150296	0.0325	0.0016	6.7e-85	-0.0288111	0.068911	0.675899
	rs10169594	C	T	2	41637688	0.0121	0.0018	2e-06	0.0155	0.0145	0.2873			rs10192119	G	T	2	164581991	0.0166	0.0022	3e-09	-0.158175	0.0973871	0.1043
	rs10182181	G	A	2	25150296	0.0325	0.0016	6.7e-85	0.0075	0.0136	0.582			rs10197031	C	T	2	105454590	0.0166	0.0019	1.9e-14	0.0207825	0.0761669	0.785001
	rs10192119	G	T	2	164581241	0.0166	0.0022	3e-09	-0.0137	0.0181	0.4506			rs10243319	C	T	7	147674751	-0.0107	0.0018	1.2e-09	-0.0491902	0.0702933	0.4841
	rs10197031	C	T	2	105454590	0.0166	0.0019	1.9e-14	0.0313	0.0153	0.0415203			rs10408324	T	C	19	51779592	-0.0124	0.0019	9.5e-06	-0.0426988	0.0770881	0.5797
	rs10243319	C	T	7	147674678	-0.0107	0.0018	1.2e-09	-0.0151	0.0139	0.2777			rs10478110	C	A	5	112446323	0.01	0.0017	0.00096	-0.00400802	0.0686462	0.9534
	rs10247983	A	G	7	114590228	0.0201	0.0033	1.7e-09	-0.0156	0.0255	0.541			rs10492229	T	C	12	110783241	0.0142	0.0019	7.7e-09	0.0676586	0.0816232	0.4072
	rs10248136	T	C	7	39077397	-0.0097	0.0017	2e-08	-0.0142	0.0138	0.3011			rs10510419	T	G	3	12426936	-0.0177	0.0023	2.2e-09	0.0934903	0.0925239	0.3123
	rs10269783	A	G	7	49616203	0.0133	0.0017	1.4e-10	0.0061	0.014	0.6637			rs10518694	A	C	15	53089442	0.0146	0.0025	0.00033	0.0139029	0.100336	0.8898
	rs10408324	T	C	19	51774806	-0.0124	0.0019	9.5e-06	-0.0175	0.0156	0.2608			rs1064213	A	G	2	198950240	0.012	0.0017	2.4e-07	0.00598207	0.0669486	0.9288
	rs10478110	C	A	5	112445734	0.01	0.0017	0.00096	-0.0029	0.0139	0.8328			rs10733051	G	A	1	167280354	-0.0097	0.0016	0.00029	-0.0524519	0.068525	0.444
	rs1048932	A	C	11	115044850	-0.016	0.0017	3.8e-17	0.0003	0.0138	0.9848			rs10747488	A	C	1	98299475	-0.0123	0.002	1.2e-09	-0.0998453	0.0794076	0.2087
	rs10492229	T	C	12	110602173	0.0142	0.0019	7.7e-09	-0.0065	0.0166	0.693201			rs10750215	T	G	11	122506008	0.0108	0.0017	1.3e-05	0.0760347	0.0704146	0.2803
	rs10510419	T	G	3	12426936	-0.0177	0.0023	2.2e-09	-0.0023	0.0191	0.9048			rs10867256	T	C	9	81369256	-0.0118	0.0017	8.7e-07	-0.0285875	0.069519	0.680899
	rs10518694	A	C	15	53072673	0.0146	0.0025	0.00033	0.0016	0.0199	0.936			rs10878946	T	C	12	69642315	-0.0141	0.0019	3.6e-08	-0.00796817	0.0802698	0.9209
	rs1064213	A	G	2	198950240	0.012	0.0017	2.4e-07	-0.0126	0.0136	0.3549			rs10914462	G	A	1	32127953	-0.0112	0.0017	1.5e-10	0.00399202	0.0664599	0.9521
	rs10733051	G	A	1	167280354	-0.0097	0.0016	0.00029	0.0096	0.014	0.4939			rs10915840	A	G	1	225668524	-0.0118	0.0019	0.00013	-0.0471964	0.0761728	0.535499
	rs10742752	C	T	11	45438374	0.0124	0.0017	1.1e-08	-0.0204	0.014	0.1458			rs10920678	G	A	1	190239907	-0.0155	0.0016	1.5e-16	0.0625139	0.0693146	0.3671
	rs10747488	A	C	1	98299475	-0.0123	0.002	1.2e-09	0.0023	0.0161	0.8884			rs10942267	G	A	5	80873851	-0.0156	0.0019	3.9e-12	-0.147804	0.0747574	0.0480198
	rs10750215	T	G	11	122505344	0.0108	0.0017	1.3e-05	-0.0001	0.014	0.9967			rs10953740	G	A	7	113460282	-0.0153	0.0017	1e-18	-0.123986	0.0685434	0.0704693
	rs1075901	C	T	17	15943910	0.0121	0.0016	1.2e-08	-0.0016	0.0137	0.9069			rs10968114	C	A	9	27800007	-0.0113	0.0017	6.1e-06	0.0363319	0.0686364	0.5966
	rs10768994	C	T	11	43936945	-0.0114	0.0017	6.4e-08	0.0186	0.0137	0.1741			rs10971709	T	C	9	33804813	0.0132	0.0021	6.2e-05	0.0217615	0.0831525	0.793601
	rs10795422	G	A	10	16759312	0.0139	0.0019	9.3e-09	0.0138	0.0149	0.354			rs11066188	A	G	12	112610714	-0.012	0.0017	8.1e-08	-0.0858847	0.0694564	0.2163
	rs10811871	G	A	9	23200766	-0.0108	0.0018	1.6e-09	0.0198	0.014	0.1582			rs11118308	G	A	1	219651133	-0.0101	0.0016	4.8e-05	0.0411419	0.06808	0.5456
	rs10832778	G	C	11	17394073	0.0125	0.0017	1.3e-08	0.003	0.014	0.8282			rs1112613	A	G	13	53655574	-0.0133	0.0023	0.00034	-0.0419685	0.0897016	0.6399
	rs10858334	G	C	9	137989785	0.0143	0.0026	0.0027	-0.0057	0.0206	0.782299			rs11150911	C	A	18	73498528	-0.0133	0.0018	4.7e-08	0.00954541	0.0754395	0.8993
	rs10867256	T	C	9	81367391	-0.0118	0.0017	8.7e-07	-0.0144	0.0138	0.2941			rs11165643	T	C	1	96924097	0.0206	0.0017	1.4e-30	0	NA	0.9985
	rs10878946	T	C	12	69642315	-0.0141	0.0019	3.6e-08	-0.0122	0.0148	0.4115			rs11173522	A	C	12	60968236	0.0128	0.0021	0.00011	0.163818	0.0834786	0.0497302
	rs10887578	C	G	10	88096047	0.0128	0.0017	1.6e-08	0.0243	0.0139	0.0798307			rs11185111	A	G	1	107982992	-0.0129	0.0019	7.7e-07	-0.0154183	0.0754312	0.838
	rs10914462	G	A	1	32125943	-0.0112	0.0017	1.5e-10	-0.0237	0.0137	0.0840292			rs11496125	T	C	7	103417999	0.0169	0.0017	3e-17	0.113329	0.0691749	0.1014
	rs10915840	A	G	1	225668524	-0.0118	0.0019	0.00013	0.0135	0.015	0.3683			rs11609659	C	T	12	108332994	-0.0154	0.002	2.2e-09	-0.0603871	0.0820778	0.4619
	rs10920678	G	A	1	190239907	-0.0155	0.0016	1.5e-16	-0.0042	0.0138	0.760901			rs11615578	T	C	12	121714935	0.013	0.002	8.1e-06	-0.201137	0.0811196	0.0131601
	rs10938397	G	A	4	45182527	0.0324	0.0016	3.4e-81	0.0064	0.0137	0.641899			rs11656076	A	G	17	31464270	-0.0142	0.0021	5.6e-07	0.0158733	0.078924	0.8406
	rs10942267	G	A	5	80841914	-0.0156	0.0019	3.9e-12	0.0013	0.0148	0.9325			rs11672660	T	C	19	46180184	-0.034	0.0021	1.7e-55	-0.156186	0.0876537	0.0747808
	rs10953740	G	A	7	113460282	-0.0153	0.0017	1e-18	-0.0275	0.0138	0.0460903			rs11713193	A	G	3	49924424	0.0239	0.0017	2.4e-39	-0.0440169	0.0677745	0.516
	rs10962550	C	G	9	16720329	0.0182	0.0022	6.2e-11	-0.0022	0.018	0.9047			rs11739877	T	C	5	105876806	0.0117	0.0018	6.6e-06	-0.0009995	0.0868638	0.9908
	rs10968114	C	A	9	27800007	-0.0113	0.0017	6.1e-06	-0.0018	0.0136	0.8957			rs11951673	T	C	5	95864693	-0.0123	0.0017	1.1e-08	0.101654	0.0697338	0.1449
	rs10971709	T	C	9	33804813	0.0132	0.0021	6.2e-05	-0.0279	0.0167	0.0958098			rs12033257	G	A	1	112318484	-0.0146	0.0018	2.4e-10	-0.0739695	0.0718117	0.3029
	rs10984756	G	C	9	122651784	0.0174	0.0029	0.00011	-0.0144	0.0231	0.5334			rs12098284	T	C	10	76092179	0.0178	0.0026	1.8e-06	-0.00461061	0.103277	0.9644
	rs11030618	T	C	11	29243293	0.011	0.0017	2.4e-05	0.018	0.0138	0.1909			rs12150665	C	T	17	34959459	-0.0162	0.0017	1.6e-17	-0.0311811	0.069758	0.6549
	rs11066188	A	G	12	112610714	-0.012	0.0017	8.1e-08	-0.0314	0.0141	0.0256301			rs12334877	A	G	8	67194171	-0.0144	0.0022	7.7e-06	0.0009995	0.0575911	0.9862
	rs11084553	G	A	19	31019780	-0.021	0.0024	1.8e-13	-0.0539	0.0194	0.00557494			rs12369179	T	C	12	122963550	-0.0359	0.0031	2.5e-26	-0.152802	0.123614	0.2164
	rs11105839	A	T	12	91237920	-0.0109	0.0017	1.1e-05	0.0033	0.0141	0.814			rs12416812	A	G	11	888632	0.0111	0.0016	6.1e-07	-0.0278852	0.0684622	0.6838
	rs11115176	C	T	12	82465797	-0.0121	0.0019	2e-10	-0.0165	0.0159	0.297			rs1241986	A	G	18	6883629	-0.0139	0.0024	0.0011	-0.00399202	0.111406	0.9714
	rs11118308	G	A	1	219633869	-0.0101	0.0016	4.8e-05	-0.0008	0.0138	0.9558			rs12429545	A	G	13	54102206	0.0316	0.0025	9.6e-33	-0.0277824	0.104053	0.7895
	rs1112613	A	G	13	53651850	-0.0133	0.0023	0.00034	0.0233	0.0179	0.1925			rs12564992	G	A	1	174715051	0.0196	0.0026	5.3e-09	-0.0231663	0.109062	0.8318
	rs11150911	C	A	18	73498528	-0.0133	0.0018	4.7e-08	-0.0148	0.015	0.3238			rs12602912	T	C	17	65870073	0.0176	0.0021	9.9e-14	0.185649	0.0815618	0.0228402
	rs11165643	T	C	1	96924097	0.0206	0.0017	1.4e-30	0.0082	0.0138	0.552699			rs1260326	C	T	2	27730940	0.0105	0.0017	3.9e-05	-0.0129162	0.0714816	0.8566
	rs11170468	C	A	12	39430048	-0.0123	0.0019	1.9e-05	-0.0045	0.016	0.7795			rs12629015	G	A	3	119733710	-0.0135	0.0023	2.1e-09	0.0778865	0.0889392	0.3812
	rs11173522	A	C	12	60953472	0.0128	0.0021	0.00011	-0.0208	0.0168	0.2166			rs1266874	G	A	6	51779638	0.014	0.0018	9.8e-10	0.121332	0.0706304	0.0858302
	rs11185111	A	G	1	107962328	-0.0129	0.0019	7.7e-07	0.014	0.015	0.3504			rs12680842	G	A	8	95582606	-0.0133	0.0018	4.4e-09	-0.0150121	0.0729397	0.8369
	rs11251352	G	A	10	2585792	0.0109	0.0018	7e-05	-0.0047	0.0139	0.7347			rs12888545	G	A	14	88311081	0.0136	0.002	9.1e-07	0.20945	0.0771677	0.00664492
	rs1144387	C	G	13	78365190	0.0098	0.0017	1.6e-08	-0.0159	0.0138	0.2484			rs12888955	A	G	14	103263788	-0.0178	0.0018	1.4e-17	0.06145	0.0720007	0.3934
	rs11496125	T	C	7	103417557	0.0169	0.0017	3e-17	-0.0058	0.0138	0.6707			rs12933482	G	A	16	72213316	0.0186	0.0028	4.9e-06	-0.0249076	0.109618	0.8202
	rs11505821	T	A	7	76818677	0.0311	0.0035	2.7e-14	-0.009	0.0279	0.748001			rs12939549	G	A	17	78615571	-0.018	0.0016	2.7e-23	-0.113841	0.0692685	0.1003
	rs11538	G	A	22	18220831	0.0135	0.0023	0.00033	0.0129	0.0186	0.488			rs13021737	G	A	2	644953	0.0574	0.0021	7.5e-152	0.0278852	0.091341	0.7602
	rs1158805	A	C	18	40736590	-0.0137	0.0018	1.2e-09	-0.0269	0.0142	0.0580898			rs13107325	T	C	4	103188709	0.047	0.0032	1.1e-42	-0.184644	0.132328	0.163
	rs11609659	C	T	12	108296260	-0.0154	0.002	2.2e-09	-0.0208	0.0162	0.2001			rs13110266	A	G	4	162129844	-0.0117	0.0017	1.9e-08	-0.037079	0.0697867	0.5952
	rs11611246	T	G	12	939480	0.024	0.002	5e-27	-0.0212	0.0174	0.2236			rs13191362	G	A	6	163081812	-0.0236	0.0025	5.9e-16	0.0227395	0.107506	0.8325
	rs11615578	T	C	12	121714935	0.013	0.002	8.1e-06	-0.0323	0.0169	0.0565497			rs13240600	G	A	7	99122437	-0.0204	0.0024	3.5e-12	0.0506931	0.0945431	0.5919
	rs11656076	A	G	17	31464270	-0.0142	0.0021	5.6e-07	-0.0095	0.0159	0.5512			rs13250058	T	G	8	112270826	0.0112	0.0018	2.9e-05	-0.116894	0.0724805	0.1068
	rs11672660	T	C	19	46180184	-0.034	0.0021	1.7e-55	0.014	0.0168	0.406			rs1330052	G	C	13	86547716	0.0132	0.0018	1.5e-08	-0.0691357	0.0710478	0.3305
	rs11713193	A	G	3	49924424	0.0239	0.0017	2.4e-39	0.0185	0.0136	0.1736			rs13329567	T	C	15	68109474	-0.0293	0.002	1e-50	0.0148886	0.0844527	0.8601
	rs11736228	T	A	4	147376805	-0.0139	0.002	4.1e-07	-0.0289	0.0157	0.0658795			rs1365466	T	C	18	36186350	-0.0137	0.0019	3.3e-08	-0.0704585	0.0772684	0.3618
	rs11738695	A	C	5	108699161	0.0097	0.0017	2e-08	-0.0021	0.0138	0.8797			rs1409818	T	C	20	21381121	0.0201	0.0029	2.5e-07	0.0246926	0.112965	0.827
	rs11739877	T	C	5	105876806	0.0117	0.0018	6.6e-06	-0.0182	0.0149	0.2227			rs1412235	C	G	9	28412375	0.0246	0.0017	6e-40	-0.0772051	0.07378	0.2954
	rs11781699	C	T	8	118863061	0.0132	0.0021	3.1e-05	-0.0153	0.0176	0.3859			rs1430387	C	T	18	58227112	-0.0114	0.0017	5.8e-06	0.001998	0.0564218	0.9717
	rs11855853	T	C	15	78012618	-0.0145	0.002	2.4e-08	0.014	0.0157	0.375			rs1431659	G	A	8	73443576	-0.0196	0.0019	6e-19	-0.0158733	0.0754166	0.8333
	rs1187352	C	T	9	87293457	0.0119	0.0018	6e-06	0.0107	0.0143	0.4518			rs1445652	A	G	2	155687982	0.0123	0.0022	0.0043	0.0573251	0.085751	0.5038
	rs11880870	G	A	19	18830704	-0.0189	0.0017	1e-28	-0.0106	0.0143	0.4598			rs1452075	T	C	3	62481063	0.0141	0.0018	1.3e-09	0.0481404	0.0773146	0.533499
	rs11889536	G	A	2	220163543	-0.0189	0.0024	6.4e-11	-0.0367	0.019	0.0531704			rs1476322	A	G	3	161455035	0.0101	0.0017	5e-09	0.0109598	0.0689858	0.8738
	rs11908637	A	G	20	47428485	-0.012	0.0021	0.00049	-0.0059	0.0171	0.7302			rs1492767	T	C	4	55221467	0.0094	0.0016	1e-08	-0.0109399	0.0713643	0.8782
	rs11945861	A	G	4	65700865	-0.0148	0.002	5e-08	-0.0182	0.0161	0.2594			rs1503526	C	T	5	63034606	0.014	0.0017	5.5e-12	0.0372958	0.0681834	0.5844
	rs11951673	T	C	5	95861012	-0.0123	0.0017	1.1e-08	-0.0029	0.014	0.8375			rs1535660	C	T	9	10391459	-0.0147	0.0025	0.00052	0.0353163	0.0993743	0.722301
	rs12033257	G	A	1	112318484	-0.0146	0.0018	2.4e-10	-0.0159	0.0143	0.2666			rs1656377	C	T	3	158285280	0.0099	0.0017	1.6e-08	0.0112632	0.0697041	0.8716
	rs12041258	C	T	1	195047936	-0.0146	0.002	9.5e-08	-0.0231	0.0163	0.1583			rs16849710	G	A	1	202115945	-0.0116	0.0018	6e-06	0.0405095	0.0685717	0.5547
	rs12044597	G	A	1	1708801	0.0143	0.0016	1.7e-13	0.033	0.0139	0.0174401			rs16851483	T	G	3	141280273	0.0369	0.0035	3.2e-21	0.0207825	0.136122	0.8787
	rs12049202	T	C	1	77967523	0.024	0.0022	1e-28	0.0256	0.0174	0.1422			rs17001561	A	G	4	77096118	0.0151	0.0023	3.8e-06	-0.0464629	0.0964217	0.629901
	rs12098284	T	C	10	76047464	0.0178	0.0026	1.8e-06	0.0283	0.0207	0.1722			rs17014375	G	T	1	209548885	0.0172	0.0025	1.1e-06	0.123102	0.101568	0.2255
	rs12150665	C	T	17	34914787	-0.0162	0.0017	1.6e-17	0.0349	0.014	0.01226			rs17113297	T	C	10	102396758	0.0166	0.0021	2.1e-10	-0.124883	0.0854683	0.144
	rs1218822	A	G	13	28011963	0.0168	0.0017	1.9e-18	-0.0066	0.0145	0.649999			rs17203016	G	A	2	208255518	0.015	0.002	2.1e-08	-0.0922249	0.0860751	0.2839
	rs12299814	A	C	12	90216146	-0.0157	0.002	5.2e-10	0.0134	0.0162	0.4064			rs17207196	T	C	7	75101065	-0.0221	0.0018	2.1e-30	0.0676586	0.0700834	0.3343
	rs12328930	C	T	2	175079125	0.0098	0.0017	0.0018	0.0184	0.0138	0.1824			rs17238110	G	A	15	62175134	-0.0353	0.005	2e-07	-0.146761	0.215407	0.4956
	rs12334877	A	G	8	67194171	-0.0144	0.0022	7.7e-06	0.0095	0.0169	0.5765			rs17513613	C	T	19	30296853	0.0186	0.0018	3.6e-21	-0.138917	0.0743181	0.0616098
	rs12364470	G	T	11	134601012	0.0178	0.0022	1.1e-10	-0.0305	0.0192	0.1114			rs17535749	A	G	3	10027724	0.015	0.0027	2.5e-08	-0.221021	0.118056	0.0611702
	rs12369179	T	C	12	122963550	-0.0359	0.0031	2.5e-26	-0.0003	0.0257	0.99			rs17663412	A	C	5	167595121	0.0157	0.0027	6.1e-09	-0.0890498	0.109266	0.4151
	rs12416812	A	G	11	888632	0.0111	0.0016	6.1e-07	0.0087	0.0138	0.5267			rs17724992	G	A	19	18454825	-0.0183	0.0019	1e-22	-0.0136933	0.0775854	0.8599
	rs1241986	A	G	18	6873954	-0.0139	0.0024	0.0011	0.0262	0.0193	0.1756			rs17806379	T	C	20	51107290	-0.0258	0.0022	1.5e-25	-0.0269602	0.0902694	0.7652
	rs12422552	C	G	12	14413931	-0.0134	0.002	1.6e-06	0.0026	0.0155	0.8658			rs1843328	A	C	12	17141582	-0.0099	0.0017	0.00079	0.0390527	0.0685558	0.5689
	rs12429545	A	G	13	54102206	0.0316	0.0025	9.6e-33	-0.0187	0.0206	0.3643			rs1884389	T	C	20	1410582	-0.0103	0.0017	4e-09	-0.10425	0.0690716	0.1313
	rs12448257	A	G	16	3599655	0.0184	0.002	8.1e-15	-0.0049	0.0172	0.774399			rs1885728	A	G	6	5982090	0.0108	0.0019	1e-08	0.0299439	0.0744421	0.6875
	rs12546578	A	T	8	85085268	0.0146	0.002	1e-13	-0.0085	0.0165	0.6071			rs1891216	G	T	1	7735950	0.0107	0.0018	0.00024	0.0459289	0.0704601	0.5145
	rs12564992	G	A	1	174478100	0.0196	0.0026	5.3e-09	0.0123	0.0212	0.560701			rs1896767	A	G	16	62855220	-0.0109	0.0017	2.4e-05	0.172213	0.0689127	0.01245
	rs12593036	G	A	15	81058652	-0.0154	0.0019	3.8e-11	0.0081	0.015	0.5871			rs189843	C	G	5	164600485	-0.0098	0.0017	1.7e-08	-0.0806579	0.0690115	0.2424
	rs12602912	T	C	17	65870073	0.0176	0.0021	9.9e-14	0.0276	0.0168	0.1007			rs1927790	C	T	13	96976345	0.0148	0.0016	1.8e-14	0.0266419	0.0692758	0.7006
	rs1260326	C	T	2	27730940	0.0105	0.0017	3.9e-05	-0.0085	0.0137	0.535			rs1928295	C	T	9	120378483	-0.0141	0.0016	5.4e-13	0.0751075	0.0688509	0.2753
	rs12629015	G	A	3	119618053	-0.0135	0.0023	2.1e-09	-0.0438	0.0176	0.01309			rs1937683	T	C	10	53679060	0.0109	0.0018	3.2e-09	0	NA	0.9983
	rs1266874	G	A	6	51779638	0.014	0.0018	9.8e-10	-0.0016	0.0143	0.913			rs1982441	T	G	8	28027358	0.0175	0.0026	7e-07	-0.0491902	0.103063	0.6332
	rs12675063	T	A	8	132879047	0.0156	0.0026	0.00013	0.0325	0.0216	0.1323			rs2143253	A	G	20	41987392	-0.0188	0.0026	1.1e-07	-0.034074	0.107058	0.7502
	rs1268065	A	G	6	126042783	-0.0102	0.0017	1e-09	-0.0086	0.0137	0.5309			rs2163188	C	G	10	65340897	0.0131	0.0017	2e-09	-0.114177	0.0688388	0.097221
	rs12680842	G	A	8	95582606	-0.0133	0.0018	4.4e-09	0.0108	0.0143	0.4512			rs217671	G	A	14	62360464	0.0144	0.0019	1.3e-08	0.0217615	0.0782251	0.780899
	rs12718572	T	C	7	50573325	-0.0117	0.0018	3e-06	-0.0139	0.0138	0.3144			rs2228213	A	G	6	12124855	-0.0139	0.0017	4.6e-11	-0.111826	0.0733067	0.1271
	rs12762034	C	T	10	33969931	0.024	0.0032	7.3e-09	-0.02	0.0257	0.4364			rs2235564	T	C	1	6715390	0.0131	0.0018	3.7e-08	-0.0248051	0.0725805	0.732501
	rs12779328	T	C	10	12943973	0.0105	0.0019	0.0045	0.0321	0.015	0.0321603			rs2246012	C	T	6	131898208	0.0158	0.0022	3.1e-08	-0.179366	0.0954263	0.0601603
	rs1285997	G	C	14	91513029	0.0142	0.0019	1.2e-08	0.0253	0.015	0.0920111			rs2283093	T	C	7	126748966	0.0127	0.0021	0.00031	-0.251286	0.0901773	0.00532795
	rs12888545	G	A	14	88308044	0.0136	0.002	9.1e-07	-0.0228	0.016	0.1544			rs2306537	G	A	12	133423695	0.0133	0.0019	8.7e-08	-0.0559356	0.0744025	0.4522
	rs12888955	A	G	14	103256877	-0.0178	0.0018	1.4e-17	-0.0087	0.0144	0.543			rs2325036	C	A	3	85835907	-0.0181	0.0017	3.6e-22	0.126633	0.0698467	0.0698506
	rs12905439	G	C	15	99521883	-0.0118	0.0018	1.4e-05	0.0111	0.015	0.4591			rs2357760	A	G	6	120213880	0.0145	0.0017	6.8e-12	-0.0392207	0.0722234	0.5871
	rs12914489	A	G	15	74187937	0.0165	0.0026	3.8e-05	-0.0496	0.0236	0.0357298			rs2365389	T	C	3	61246997	-0.0174	0.0017	1.3e-20	-0.0624075	0.070352	0.375
	rs12922346	C	G	16	82438337	0.0136	0.002	1e-11	-0.0126	0.0158	0.4275			rs2423668	C	T	20	12435756	-0.0105	0.0019	0.0028	-0.0497421	0.0685918	0.4683
	rs12933482	G	A	16	72189604	0.0186	0.0028	4.9e-06	-0.0059	0.0224	0.7921			rs2425840	C	A	20	44907927	0.0119	0.0018	1.6e-06	0.0237165	0.0689539	0.7309
	rs12936083	G	A	17	4801887	0.0139	0.0019	4.1e-08	-0.003	0.0145	0.8384			rs2429150	C	A	12	2156207	0.0111	0.0018	2.7e-05	-0.0990472	0.070072	0.1575
	rs12939549	G	A	17	78611724	-0.018	0.0016	2.7e-23	0.0109	0.0136	0.4243			rs2481665	C	T	1	62594677	-0.0161	0.0016	7.2e-18	0.0751075	0.0687355	0.2745
	rs1296328	C	A	4	137083193	-0.0179	0.0018	4.9e-19	-0.0158	0.0138	0.2518			rs2605603	A	G	11	93221105	-0.0103	0.0016	2.5e-10	0.110647	0.0686729	0.1071
	rs12981256	A	G	19	1865901	0.0142	0.0018	1.1e-10	-0.0166	0.0143	0.2481			rs2744974	T	C	6	34714322	0.0249	0.0018	1.4e-40	-0.0407178	0.0728033	0.575999
	rs13021737	G	A	2	632348	0.0574	0.0021	7.5e-152	-0.0345	0.0177	0.0510599			rs2820311	G	A	1	201860626	0.0235	0.0018	4.1e-33	-0.00511305	0.0722445	0.9436
	rs13047416	G	C	21	40309436	-0.0154	0.0018	2.2e-12	-0.0203	0.0144	0.159			rs2832283	A	G	21	30690558	0.0115	0.002	0.00058	-0.0286053	0.0840967	0.7338
	rs13069244	A	G	3	180441172	0.0187	0.0032	0.0003	0.019	0.0264	0.4724			rs2861683	C	A	2	67836507	-0.0144	0.0017	1.3e-11	-0.111379	0.0700231	0.1117
	rs13107325	T	C	4	103188709	0.047	0.0032	1.1e-42	0.0445	0.0262	0.0894808			rs2868975	A	G	3	116935323	-0.0143	0.0023	2.2e-05	-0.037598	0.0921144	0.6831
	rs13110266	A	G	4	162129844	-0.0117	0.0017	1.9e-08	0.0014	0.0137	0.9199			rs2907948	A	G	7	150657209	-0.0141	0.0019	1.3e-08	0.064851	0.0795134	0.4147
	rs13132853	G	A	4	38680015	-0.0142	0.0018	4.7e-10	0.0015	0.0148	0.9174			rs2931434	T	C	5	73159098	-0.0104	0.0018	0.0014	0.0129162	0.0732412	0.86
	rs13147390	C	T	4	80712000	0.0103	0.0018	1e-08	0.031	0.0142	0.0287402			rs2943465	C	T	12	19265950	0.0248	0.0039	2e-10	-0.200489	0.137957	0.1461
	rs13174863	G	A	5	139080745	0.0192	0.0023	2.9e-11	-0.0128	0.02	0.5206			rs294704	T	G	5	152519088	-0.0113	0.0019	4e-09	0.00833464	0.0762754	0.913
	rs13184896	T	G	5	122734005	-0.0133	0.0016	3.3e-11	0.0155	0.0139	0.2635			rs3007105	T	C	14	47386441	0.0142	0.0017	1.1e-12	0.00697561	0.0657667	0.9155
	rs13191362	G	A	6	163033350	-0.0236	0.0025	5.9e-16	0.014	0.0207	0.4977			rs326896	T	C	4	112672623	-0.0128	0.0018	2.8e-08	-0.0390527	0.0701634	0.577801
	rs1320903	A	G	3	131758077	0.0216	0.0018	9.2e-27	0.0104	0.0146	0.4774			rs3731695	C	T	2	203987554	0.0116	0.0016	7.9e-08	0.0723557	0.0691773	0.2955
	rs1321432	C	A	20	6614691	0.0201	0.0018	3.5e-24	0.0097	0.0141	0.490801			rs3749897	T	C	6	42627434	0.0122	0.0018	8.4e-08	-0.0916768	0.0712194	0.198
	rs13240600	G	A	7	99064466	-0.0204	0.0024	3.5e-12	0.0409	0.0187	0.0287098			rs3764835	A	G	2	159519368	-0.0141	0.0024	0.00031	0.229523	0.0900125	0.01078
	rs13250058	T	G	8	112270826	0.0112	0.0018	2.9e-05	-0.0042	0.0147	0.773599			rs3772882	A	C	3	81811784	0.0127	0.0018	6.6e-08	0.0401818	0.0702676	0.5675
	rs13263601	C	A	8	14095900	0.0154	0.0018	2.2e-12	-0.0172	0.0144	0.2326			rs3800229	T	G	6	108996963	0.0175	0.0018	1.4e-17	-0.00697561	0.0709071	0.9216
	rs1327259	G	A	6	51177811	-0.0155	0.0018	1.7e-13	-0.0065	0.0139	0.639			rs3800637	C	T	7	137404781	0.0115	0.0018	5.1e-10	0.116004	0.0717358	0.1059
	rs13287131	C	T	9	92119579	0.0123	0.002	6.8e-05	0.0007	0.0158	0.9658			rs4012234	G	T	20	32555807	0.0141	0.0018	9.9e-12	-0.00299551	0.0674726	0.9646
	rs1330052	G	C	13	86536006	0.0132	0.0018	1.5e-08	-0.007	0.0142	0.621199			rs4237643	G	T	11	43653833	-0.0223	0.0019	4.3e-28	0.0281937	0.0745824	0.705399
	rs13329567	T	C	15	68104367	-0.0293	0.002	1e-50	-0.0424	0.0163	0.00927107			rs429343	G	A	2	147918261	-0.015	0.0017	6.8e-13	-0.0468836	0.0690211	0.497
	rs1365466	T	C	18	36182440	-0.0137	0.0019	3.3e-08	-0.0047	0.0154	0.7591			rs4358081	C	A	2	29100642	0.0097	0.0017	1.5e-08	-0.0983849	0.0687653	0.1525
	rs1371108	A	C	2	81816251	0.0119	0.0018	9e-06	-0.01	0.0147	0.4959			rs4414033	A	G	1	156406853	0.0129	0.0018	1.4e-07	-0.0237165	0.070304	0.7358
	rs138289	T	A	22	32182708	-0.0103	0.0017	0.00033	0.0073	0.0145	0.612999			rs4430672	C	T	14	63094407	-0.0127	0.0022	0.00039	-0.0620354	0.084124	0.4609
	rs1409818	T	C	20	21381121	0.0201	0.0029	2.5e-07	-0.0539	0.0229	0.0186299			rs4495304	C	T	6	31080718	-0.0194	0.0033	5e-09	0.0227395	0.13337	0.8646
	rs1412235	C	G	9	28410996	0.0246	0.0017	6e-40	-0.0241	0.0151	0.1107			rs4518345	A	G	5	27189920	-0.0117	0.0019	1e-09	0.149282	0.0749979	0.0465297
	rs1421334	C	A	8	30865733	-0.0125	0.0018	1e-12	0.0034	0.0139	0.8071			rs4556997	A	C	2	100814858	0.0197	0.0024	6.9e-12	-0.251414	0.105214	0.0168702
	rs1430387	C	T	18	58227112	-0.0114	0.0017	5.8e-06	0.0341	0.014	0.0147499			rs4653017	T	C	1	33823269	0.0122	0.0018	4.5e-06	-0.0421012	0.0726964	0.562501
	rs1431659	G	A	8	73439070	-0.0196	0.0019	6e-19	-0.0045	0.0156	0.771999			rs4660443	T	C	1	39835817	0.0164	0.0021	6.8e-10	0.0198026	0.08154	0.8081
	rs1436344	C	G	3	104606144	0.0141	0.0017	4.1e-11	0.0125	0.0138	0.3652			rs4671328	G	T	2	58935282	-0.0219	0.0017	2.2e-31	-0.0363319	0.0681636	0.593999
	rs1445652	A	G	2	155668460	0.0123	0.0022	0.0043	-0.0003	0.0177	0.9852			rs4722398	T	C	7	3127784	0.0158	0.0025	3.6e-05	0.210261	0.0986152	0.0329898
	rs1452075	T	C	3	62481063	0.0141	0.0018	1.3e-09	0.0126	0.0152	0.4084			rs4740619	C	T	9	15634326	-0.0186	0.0016	2.3e-25	-0.0334534	0.0690531	0.6281
	rs1454687	G	C	3	94038085	-0.0202	0.0017	5.2e-27	0.0025	0.0136	0.8518			rs4757144	A	G	11	13331226	0.0169	0.0018	5.6e-17	0.0893778	0.0697074	0.1998
	rs1465900	C	A	11	76473138	-0.0125	0.002	4.8e-05	-0.0065	0.0161	0.688201			rs4818225	G	A	21	42629895	0.0117	0.0018	2.3e-05	0.0347985	0.0732316	0.634699
	rs1472169	T	C	9	37209396	-0.0139	0.0018	2.8e-10	0.0227	0.014	0.1041			rs4820408	G	T	22	40621288	-0.0151	0.0017	2.1e-14	0.0761254	0.0698722	0.276
	rs1476322	A	G	3	161446055	0.0101	0.0017	5e-09	-0.0079	0.0136	0.562			rs4864201	C	T	4	130731284	-0.0141	0.0017	1.5e-11	0.0409262	0.0718335	0.5689
	rs1477199	G	A	16	53712135	0.0228	0.0024	9.4e-18	0.0179	0.0203	0.3766			rs4880341	T	C	10	133992689	-0.0118	0.0017	1.1e-06	0.000300045	0.0607175	0.9961
	rs1492767	T	C	4	55221467	0.0094	0.0016	1e-08	-0.0188	0.0137	0.1717			rs4906908	G	T	15	27040082	0.0103	0.0017	2.5e-09	0.0922249	0.0686451	0.1791
	rs1503526	C	T	5	63020706	0.014	0.0017	5.5e-12	0.035	0.0136	0.01014			rs4929923	C	T	11	8662516	0.0181	0.0017	7.2e-22	0.0261387	0.0719988	0.7166
	rs1521527	C	G	2	165427825	-0.0121	0.0017	3.1e-07	-0.0084	0.0137	0.5361			rs4952843	G	A	2	46957845	-0.0131	0.0018	6.8e-09	-0.0345914	0.0705214	0.623799
	rs1522569	G	T	4	171632637	-0.0164	0.0022	2.9e-08	0.0333	0.0174	0.0556506			rs4954638	C	A	2	137435455	-0.0118	0.002	0.00029	0.178146	0.0765981	0.0200401
	rs1528435	T	C	2	181550962	0.0164	0.0017	9.1e-18	0.0096	0.0141	0.4968			rs4968656	G	A	17	61616959	0.0116	0.0019	8.2e-05	-0.00631993	0.0737925	0.9318
	rs1535660	C	T	9	10371073	-0.0147	0.0025	0.00052	0.0127	0.0199	0.5251			rs4981693	A	G	14	29685328	0.0206	0.002	6.9e-19	-0.109751	0.0798954	0.1695
	rs1538247	C	T	6	153395344	0.0108	0.0019	1e-08	0.035	0.0147	0.0172199			rs4986044	T	C	17	21261560	-0.0164	0.0016	3.3e-18	0.14842	0.0685559	0.0303802
	rs1552893	G	A	3	194851700	-0.0126	0.0019	8.1e-06	-0.012	0.0152	0.4304			rs6011457	A	T	20	61561153	-0.0116	0.0017	2.7e-06	0.0237165	0.0697545	0.7338
	rs156201	C	G	6	104847441	0.0123	0.002	5.8e-05	-0.0136	0.0162	0.3991			rs6448587	C	A	4	28561990	-0.0167	0.0023	2.3e-08	0.00697561	0.0885761	0.9372
	rs1624134	C	G	10	34834482	0.0101	0.0018	0.0011	0.0267	0.014	0.0573694			rs645040	T	G	3	135932359	0.0171	0.002	2.5e-13	-0.0535408	0.0808906	0.508
	rs1656377	C	T	3	158285280	0.0099	0.0017	1.6e-08	-0.0045	0.0137	0.7443			rs6471941	A	G	8	62117973	0.0156	0.0021	3.1e-08	0.0741794	0.0892627	0.406
	rs1681740	C	A	10	118564313	-0.0115	0.0018	1.1e-05	0.0261	0.014	0.0619298			rs6545714	A	G	2	59308101	-0.0191	0.0017	9.1e-26	-0.0723207	0.0694301	0.2976
	rs16849710	G	A	1	202106797	-0.0116	0.0018	6e-06	-0.0197	0.0142	0.1654			rs6556301	T	G	5	176527577	-0.0111	0.0018	4.1e-05	-0.0540339	0.0715007	0.4498
	rs16851483	T	G	3	141275436	0.0369	0.0035	3.2e-21	0.0039	0.028	0.8884			rs6561943	T	C	13	58402479	0.0119	0.0019	4.2e-05	-0.0515038	0.0772944	0.5052
	rs16871902	A	G	5	3488462	0.0125	0.0017	4.6e-08	-0.0001	0.014	0.9932			rs657452	G	A	1	49589847	-0.0188	0.0017	7.2e-24	-0.0372958	0.0706974	0.5978
	rs16903285	C	T	5	87978252	0.0331	0.0026	7.6e-33	-0.0027	0.0196	0.8897			rs6591407	A	C	11	56914157	-0.0118	0.0021	0.0019	-0.0677437	0.0876395	0.4395
	rs16953563	A	G	15	66686770	-0.0134	0.002	1.5e-06	-0.0088	0.0153	0.5643			rs6593688	G	A	1	96322205	0.0137	0.0018	8.6e-10	-0.0855579	0.0712241	0.2297
	rs17001561	A	G	4	77096118	0.0151	0.0023	3.8e-06	0.0076	0.0184	0.6782			rs663129	A	G	18	57851763	0.0545	0.0019	1.6e-173	-0.0259334	0.0815209	0.7504
	rs17014375	G	T	1	209543560	0.0172	0.0025	1.1e-06	0.0197	0.02	0.324			rs6673081	C	T	1	154989595	-0.01	0.0018	0.0018	-0.129272	0.0688145	0.0602907
	rs17033117	T	C	3	35443653	0.0137	0.0022	8.9e-10	0.009	0.0176	0.6071			rs6692586	G	A	1	23371608	-0.0192	0.0023	1.1e-11	-0.10075	0.09114	0.2691
	rs17056301	C	T	5	158271680	0.0118	0.002	0.00024	0.0111	0.0156	0.4745			rs6785245	C	T	3	82678168	0.0132	0.0017	4e-09	-0.0526627	0.0700738	0.4523
	rs17113297	T	C	10	102395982	0.0166	0.0021	2.1e-10	0.0038	0.0178	0.8328			rs6804842	G	A	3	25106437	0.0156	0.0017	3.6e-16	-0.079735	0.0692171	0.2494
	rs17119937	C	T	8	14502274	0.0212	0.0036	0.00056	0.0004	0.0287	0.9888			rs6815910	A	T	4	55497167	-0.0128	0.0017	1.4e-08	-0.0009995	0.0602065	0.9868
	rs17203016	G	A	2	208255518	0.015	0.002	2.1e-08	0.0434	0.0178	0.01486			rs685870	C	T	11	64111928	0.012	0.0019	2.4e-05	0.177931	0.0763576	0.0198002
	rs17207196	T	C	7	75101065	-0.0221	0.0018	2.1e-30	-0.0101	0.0151	0.5051			rs6985109	A	G	8	10761585	-0.0177	0.0017	1.5e-21	-0.129272	0.0686493	0.0596802
	rs17238110	G	A	15	62150364	-0.0353	0.005	2e-07	-0.0395	0.0445	0.3747			rs7025938	G	C	9	103101955	0.0166	0.0019	3.7e-14	0.08158	0.0729382	0.2633
	rs17311369	T	C	15	47709199	-0.0104	0.0019	0.0031	-0.0181	0.0144	0.2084			rs7117238	A	G	11	78052864	-0.0131	0.0022	2.5e-09	-0.0344879	0.0922388	0.7085
	rs17399237	C	T	2	35471626	-0.0129	0.0017	6.7e-09	-0.0129	0.0137	0.3452			rs7124681	A	C	11	47529947	0.0263	0.0016	3.2e-53	-0.132732	0.0703477	0.0591902
	rs17405819	C	T	8	76806584	-0.0215	0.0018	4.3e-28	-0.0385	0.0151	0.01083			rs7138803	A	G	12	50247468	0.03	0.0017	2.3e-66	0.0459289	0.0707857	0.5165
	rs17424296	A	G	5	60838903	-0.0108	0.0018	0.00024	-0.0003	0.0143	0.9854			rs7144011	T	G	14	79945162	0.0282	0.002	5.2e-42	0.0880109	0.0816106	0.2808
	rs17425707	C	T	1	57874879	0.0167	0.0028	0.00044	-0.015	0.0226	0.5061			rs7148846	G	T	14	40133821	0.0124	0.0022	0.0022	-0.14491	0.0894575	0.1053
	rs17446257	A	G	13	40749213	0.0153	0.0026	0.00029	-0.0113	0.0204	0.580899			rs7172627	G	A	15	31917274	0.0117	0.0017	1.1e-06	-0.0516091	0.0686112	0.4519
	rs17499593	G	C	2	172649755	0.0125	0.0022	0.0011	0.0167	0.0174	0.3364			rs7318817	T	C	13	28637838	-0.0155	0.0018	2.7e-13	0.0690286	0.0711635	0.332
	rs17513613	C	T	19	30286822	0.0186	0.0018	3.6e-21	-0.0038	0.0146	0.792301			rs7358465	T	C	11	89997796	0.0103	0.0019	0.003	-0.0620354	0.0730638	0.3958
	rs175165	G	T	22	20116015	-0.0103	0.0018	0.00052	0.0055	0.014	0.6964			rs7519259	A	G	1	66434743	0.0125	0.0017	3.8e-08	-0.0685928	0.0696993	0.325
	rs17535749	A	G	3	10027724	0.015	0.0027	2.5e-08	-0.0459	0.0238	0.0540194			rs7535528	A	G	1	2444414	-0.0152	0.0018	1.4e-11	-0.00863719	0.07083	0.903
	rs17551974	A	C	2	142293146	-0.0141	0.0022	1.9e-05	0.0287	0.0175	0.1009			rs754635	G	C	3	42308735	0.0198	0.0027	2.2e-08	-0.0295588	0.108121	0.784599
	rs17636031	C	T	10	126594078	0.016	0.0019	1.2e-12	-0.0106	0.0161	0.5125			rs7557796	C	T	2	86826508	-0.016	0.0018	2.3e-14	-0.00598207	0.0697953	0.9317
	rs17663412	A	C	5	167595121	0.0157	0.0027	6.1e-09	0.007	0.0212	0.742299			rs7599312	A	G	2	213413231	-0.0186	0.0019	6.9e-19	-0.0551956	0.0779649	0.479001
	rs17710386	C	T	18	63461201	0.0126	0.0018	1e-12	0.0079	0.0149	0.597301			rs7615297	G	C	3	156312295	-0.0149	0.0024	5.7e-05	-0.110373	0.098879	0.2643
	rs17724992	G	A	19	18454825	-0.0183	0.0019	1e-22	-0.0082	0.0155	0.595799			rs7637852	G	A	3	44049945	-0.0139	0.0019	1.7e-08	0.0160278	0.074673	0.83
	rs17789218	C	T	6	100600097	0.013	0.0019	7.4e-07	-0.0052	0.018	0.774			rs765875	T	C	6	143185683	-0.0121	0.0017	3e-07	0.0834216	0.0680908	0.2205
	rs17806379	T	C	20	51107290	-0.0258	0.0022	1.5e-25	0.0254	0.018	0.1579			rs7685048	T	C	4	95046907	-0.0101	0.0017	0.00041	-0.0134906	0.0684088	0.8437
	rs1784460	A	T	11	118938371	0.0132	0.0018	9e-09	-0.0035	0.0139	0.8039			rs7694732	G	A	4	115124089	-0.0099	0.0017	0.00087	-0.0393647	0.0689972	0.5683
	rs1804528	A	G	4	146056320	0.0109	0.002	0.003	-0.0015	0.0148	0.9219			rs7715256	T	G	5	153538241	-0.0166	0.0016	2.2e-19	-0.0601539	0.0685696	0.3803
	rs1830074	C	T	7	6718674	0.0115	0.0019	0.00014	0.0123	0.0148	0.4074			rs7724675	A	G	5	130446419	-0.0119	0.0021	0.00095	0.08158	0.0814579	0.3165
	rs1836303	G	A	15	46539116	0.0116	0.0018	5.3e-06	-0.0049	0.014	0.7275			rs7730004	T	C	5	43191033	0.0148	0.0018	9.1e-11	-0.0907544	0.0722232	0.209
	rs1843328	A	C	12	17111188	-0.0099	0.0017	0.00079	-0.0025	0.0141	0.8601			rs7730898	A	G	5	170459675	0.0168	0.0018	4.5e-15	-0.0989399	0.0758835	0.1923
	rs1863652	A	G	4	95991417	-0.0115	0.0018	1.4e-05	0.0027	0.0143	0.8508			rs7788008	A	G	7	112987650	-0.0157	0.0017	1.1e-14	0.00498754	0.0748759	0.9469
	rs1884389	T	C	20	1410582	-0.0103	0.0017	4e-09	0.019	0.0138	0.1674			rs7811342	C	T	7	138794618	-0.0197	0.0029	1.1e-06	0.0401818	0.108998	0.7124
	rs1885728	A	G	6	5977833	0.0108	0.0019	1e-08	-0.0012	0.0153	0.9364			rs7826312	C	T	8	32400115	0.0104	0.0017	4.9e-05	-0.0217615	0.0707602	0.758399
	rs1891216	G	T	1	7728391	0.0107	0.0018	0.00024	-0.0287	0.0143	0.0439299			rs7844647	C	T	8	34503776	-0.0123	0.0018	2.8e-06	-0.0687072	0.0780411	0.3787
	rs1896767	A	G	16	62838304	-0.0109	0.0017	2.4e-05	0.0115	0.0222	0.6029			rs7899106	G	A	10	87429714	0.0331	0.0037	1e-18	0.0382587	0.160956	0.8121
	rs189843	C	G	5	164600151	-0.0098	0.0017	1.7e-08	-0.0107	0.0137	0.4336			rs7903146	T	C	10	114758349	-0.0181	0.0018	1.3e-18	-0.132275	0.0756166	0.0802509
	rs1927790	C	T	13	96922191	0.0148	0.0016	1.8e-14	-0.0175	0.0137	0.2025			rs7970953	A	G	12	24075508	0.0135	0.0018	9.8e-09	0.125751	0.0744103	0.0910102
	rs1928295	C	T	9	120378483	-0.0141	0.0016	5.4e-13	0.0049	0.0137	0.7209			rs7983065	T	C	13	33381244	-0.0148	0.0017	8.9e-14	0.0421012	0.0692607	0.5433
	rs1937683	T	C	10	53679060	0.0109	0.0018	3.2e-09	-0.0153	0.0146	0.2967			rs8027205	G	C	15	98287369	-0.0108	0.0018	0.00014	0.0401818	0.0709988	0.5714
	rs1948080	G	T	9	11852043	-0.0137	0.0018	1.1e-09	-0.0223	0.014	0.1117			rs8047395	A	G	16	53804965	0.0642	0.0017	1e-200	0.038429	0.0684163	0.5743
	rs1982441	T	G	8	28021769	0.0175	0.0026	7e-07	-0.0135	0.0209	0.5193			rs8090983	G	A	18	52586691	0.0118	0.0018	2e-10	-0.0199986	0.0723526	0.7822
	rs1982725	T	C	19	30618771	0.0097	0.0017	0.0033	-0.0081	0.0137	0.5576			rs8097783	A	G	18	58051294	-0.0389	0.0031	7.2e-31	0.0119286	0.134616	0.9294
	rs1993709	G	A	1	72838529	0.0331	0.0021	1.9e-53	0.0057	0.0181	0.7527			rs845084	A	G	10	125220036	0.014	0.002	1.3e-07	0.0732505	0.0775626	0.345
	rs2007231	T	C	1	115266306	-0.0104	0.0018	0.00052	-0.0189	0.0143	0.1848			rs852056	C	T	20	17102860	-0.0128	0.002	1.8e-05	0.00230265	0.082655	0.9778
	rs200810	C	T	6	97922184	-0.0136	0.0017	5.5e-11	0.0004	0.0144	0.9783			rs876605	G	A	5	77801359	-0.0108	0.002	0.0034	0.0241902	0.0790767	0.7597
	rs2009416	T	C	5	92415111	-0.0121	0.0018	1.1e-06	-0.0007	0.0144	0.9586			rs889398	T	C	16	69588572	-0.0196	0.0016	1.3e-27	0.139762	0.0692434	0.0435402
	rs2033529	G	A	6	40348653	0.0205	0.0018	1.9e-26	-0.003	0.0195	0.8777			rs934224	T	C	2	16613889	0.0107	0.002	0.0047	-0.0516432	0.0788102	0.5123
	rs2051559	C	T	4	3298800	0.0176	0.0026	5e-07	0.0296	0.0204	0.1467			rs9362662	G	A	6	90296588	-0.0112	0.0017	1.2e-10	0.0910194	0.0685501	0.1842
	rs2065418	G	T	11	30422068	-0.0166	0.0018	3.6e-15	-0.0047	0.0142	0.7415			rs9379827	A	C	6	26153335	-0.0132	0.0019	6.9e-07	0.180653	0.0788587	0.02197
	rs208015	C	T	17	46252346	-0.0356	0.0034	1.4e-20	-0.0272	0.0252	0.28			rs9408882	A	G	9	118665465	-0.0093	0.0016	0.0013	-0.0336602	0.0686229	0.6237
	rs2124499	C	G	3	123093541	-0.0123	0.0017	3.4e-08	-0.0138	0.0141	0.3279			rs946824	C	T	1	243933568	-0.0206	0.0026	1.1e-10	0.0230639	0.0998823	0.8174
	rs2143253	A	G	20	41987392	-0.0188	0.0026	1.1e-07	-0.0044	0.0208	0.831			rs947612	A	G	6	73738661	-0.0116	0.002	0.00056	0.00330546	0.0800985	0.9671
	rs215634	G	A	7	32369148	-0.0152	0.0018	2.6e-12	-0.001	0.0139	0.9427			rs9522285	A	G	13	112230701	0.0127	0.0017	2.5e-08	0.0158733	0.0705378	0.822
	rs2162524	C	T	2	230817437	0.0155	0.0018	4.1e-12	-0.0225	0.0146	0.1219			rs9538162	C	T	13	59265043	-0.0156	0.0018	4.8e-14	0.00299551	0.0602851	0.9604
	rs2163188	C	G	10	65314711	0.0131	0.0017	2e-09	0.0081	0.0135	0.5505			rs9547153	G	A	13	85903717	0.0098	0.0017	0.00087	0.0392207	0.0707513	0.579301
	rs2174307	C	G	9	73791849	0.0121	0.0017	4.9e-07	0.0025	0.0138	0.8538			rs9615905	T	C	22	48875699	0.011	0.0017	2.7e-05	-0.00954541	0.0685321	0.8892
	rs217671	G	A	14	62360464	0.0144	0.0019	1.3e-08	-0.0129	0.0156	0.4075			rs962273	C	T	17	46978353	0.0137	0.0019	2.6e-08	0.141564	0.0751024	0.0594306
	rs2228213	A	G	6	12124855	-0.0139	0.0017	4.6e-11	-0.0054	0.0141	0.7038			rs977747	G	T	1	47700027	-0.0169	0.0017	1.3e-19	0.0229616	0.0694215	0.740901
	rs2235564	T	C	1	6713114	0.0131	0.0018	3.7e-08	0.0306	0.0142	0.03093			rs9783858	T	C	18	42534584	0.0091	0.0017	0.0033	-0.0119286	0.0666515	0.858
	rs2246012	C	T	6	131898208	0.0158	0.0022	3.1e-08	0.0067	0.0189	0.7217			rs987237	G	A	6	50803050	0.0409	0.0021	9.3e-79	0.0544882	0.0857789	0.5253
	rs226000	T	C	14	30488699	0.0119	0.0022	0.0036	-0.0192	0.0174	0.2704			rs9927848	A	C	16	23833071	-0.0122	0.002	6.4e-10	0.0381173	0.0785132	0.6273
	rs2283093	T	C	7	126721231	0.0127	0.0021	0.00031	0.0205	0.0169	0.225			rs9951619	G	T	18	56882326	0.0156	0.002	1.4e-10	-0.0741794	0.0793011	0.3496
	rs2284746	G	C	1	17306675	-0.0104	0.0017	0.00014	-0.0268	0.0137	0.0507399			rs9989141	T	C	14	94023972	0.0162	0.0017	3.6e-16	0.0215301	0.0718629	0.764499
	rs2285178	C	T	22	38205989	0.0112	0.0019	0.00094	-0.0106	0.0145	0.4659
	rs2306537	G	A	12	133423695	0.0133	0.0019	8.7e-08	0.0253	0.015	0.09105
	rs2307111	C	T	5	75003678	-0.0265	0.0016	1.6e-53	0.0064	0.0141	0.6521
	rs2317299	C	T	2	236903093	-0.0106	0.0017	0.00013	0.0139	0.0139	0.3174
	rs2325036	C	A	3	85819412	-0.0181	0.0017	3.6e-22	-0.0158	0.0142	0.2652
	rs2357760	A	G	6	120213880	0.0145	0.0017	6.8e-12	-0.015	0.0144	0.2993
	rs2361988	C	T	16	398151	-0.0155	0.002	5.2e-10	0.0048	0.0156	0.7597
	rs2365389	T	C	3	61236462	-0.0174	0.0017	1.3e-20	-0.0068	0.0139	0.6268
	rs2367112	G	T	5	64168193	-0.0119	0.0016	2.3e-08	-0.0055	0.0136	0.6871
	rs2423668	C	T	20	12430673	-0.0105	0.0019	0.0028	0.0118	0.0142	0.405
	rs2425840	C	A	20	44904838	0.0119	0.0018	1.6e-06	0.0173	0.0141	0.2214
	rs2429150	C	A	12	2152655	0.0111	0.0018	2.7e-05	0.0206	0.0138	0.135
	rs2479958	G	A	13	111984244	-0.0154	0.0018	1.5e-12	0.0029	0.0137	0.8303
	rs2481665	C	T	1	62594677	-0.0161	0.0016	7.2e-18	-0.0162	0.0137	0.2373
	rs2543132	C	G	8	15536311	0.0146	0.0022	5e-06	0.0101	0.0169	0.5489
	rs2600226	T	C	3	12928762	-0.0116	0.0019	3.7e-05	-0.0111	0.0146	0.4461
	rs2605603	A	G	11	93221105	-0.0103	0.0016	2.5e-10	-0.0361	0.0136	0.00794292
	rs2608703	A	C	12	41846769	0.0142	0.0017	1.9e-12	-0.0042	0.0137	0.758799
	rs262130	T	C	6	142853486	0.0127	0.0023	0.0018	-0.0067	0.0171	0.6953
	rs2643452	A	T	4	18529220	0.0136	0.0017	4.7e-10	-0.0042	0.0138	0.763001
	rs2693826	A	G	2	6160943	-0.0137	0.0017	2e-10	-0.0068	0.0138	0.6192
	rs2694047	G	A	8	116750548	0.0188	0.002	3.9e-16	0.0125	0.0161	0.4359
	rs273504	G	A	19	18215247	0.0153	0.0018	4.4e-13	0.0123	0.0137	0.3678
	rs2744974	T	C	6	34579431	0.0249	0.0018	1.4e-40	-0.0016	0.0144	0.9116
	rs2791653	G	A	1	11129848	-0.0141	0.0019	1.3e-08	0.0191	0.016	0.2304
	rs2820311	G	A	1	201841476	0.0235	0.0018	4.1e-33	0.0102	0.0147	0.4889
	rs2832283	A	G	21	30690558	0.0115	0.002	0.00058	0.0016	0.0164	0.9207
	rs2836964	C	T	21	40631006	-0.011	0.0018	0.00013	-0.0138	0.0143	0.3343
	rs2861683	C	A	2	67836507	-0.0144	0.0017	1.3e-11	-0.0082	0.0138	0.553701
	rs2868975	A	G	3	116935323	-0.0143	0.0023	2.2e-05	0.027	0.0181	0.1364
	rs287104	A	G	19	34290995	0.0115	0.0017	4.4e-06	-0.0193	0.0142	0.1754
	rs2875762	C	G	6	124925032	0.0139	0.002	1.2e-06	-0.0008	0.0159	0.9585
	rs2907948	A	G	7	150638484	-0.0141	0.0019	1.3e-08	0.0026	0.016	0.8711
	rs2931434	T	C	5	73164888	-0.0104	0.0018	0.0014	-0.0014	0.0147	0.9227
	rs2943465	C	T	12	19265921	0.0248	0.0039	2e-10	0.0089	0.0293	0.7602
	rs294704	T	G	5	152519088	-0.0113	0.0019	4e-09	-0.0054	0.0158	0.733701
	rs3007105	T	C	14	47367616	0.0142	0.0017	1.1e-12	-0.0305	0.014	0.0298298
	rs326896	T	C	4	112669571	-0.0128	0.0018	2.8e-08	0.0046	0.0144	0.7475
	rs331966	C	A	4	143675717	0.0112	0.0018	3.2e-10	-0.0114	0.0142	0.4221
	rs33500	T	C	3	42427191	-0.0167	0.0022	4.3e-09	-0.0482	0.0172	0.00504406
	rs339991	G	A	15	60913637	0.0124	0.0018	1.2e-07	0.0061	0.0138	0.658999
	rs349088	A	C	11	84814393	-0.0128	0.0017	1.8e-08	-0.0107	0.0136	0.4333
	rs355777	C	G	3	154034950	0.0153	0.0017	1.4e-13	-0.0007	0.014	0.9599
	rs3731695	C	T	2	203820275	0.0116	0.0016	7.9e-08	-0.0032	0.0138	0.8186
	rs3732084	C	T	2	207174316	0.0107	0.0018	0.00011	-0.0193	0.0139	0.1632
	rs3736485	G	A	15	51748610	-0.0134	0.0016	2.5e-11	-0.0353	0.0136	0.00966696
	rs3749897	T	C	6	42532102	0.0122	0.0018	8.4e-08	-0.0247	0.014	0.0786303
	rs3754963	T	A	2	166185707	-0.0123	0.002	3.3e-05	-0.0031	0.0161	0.8449
	rs3764835	A	G	2	159519368	-0.0141	0.0024	0.00031	-0.0009	0.019	0.9633
	rs3772882	A	C	3	81808602	0.0127	0.0018	6.6e-08	0.0023	0.0142	0.8715
	rs3800229	T	G	6	108996963	0.0175	0.0018	1.4e-17	-0.0065	0.0148	0.6623
	rs3800637	C	T	7	137403432	0.0115	0.0018	5.1e-10	0.0156	0.0155	0.3145
	rs3806114	A	G	6	20482335	-0.0113	0.0018	3.4e-05	0.008	0.0148	0.587
	rs3806572	A	G	2	55238677	-0.0145	0.0019	1.6e-09	-0.0053	0.0152	0.7295
	rs3807645	A	G	7	77830091	-0.0166	0.0021	2.4e-10	0.0314	0.0164	0.0555699
	rs380857	A	C	9	101491066	-0.0151	0.0027	0.0036	-0.0491	0.0216	0.0232103
	rs3814883	T	C	16	29994922	0.0232	0.0017	1.1e-35	-0.0171	0.014	0.2203
	rs3828783	A	G	6	33767727	-0.0165	0.0021	5.6e-10	-0.0003	0.0178	0.9849
	rs3829849	T	C	9	129390800	0.0098	0.0017	0.00059	0.0152	0.0141	0.2813
	rs38314	A	G	7	70067315	-0.012	0.0017	4.7e-07	-0.0045	0.0138	0.7467
	rs3844598	G	A	5	140992235	0.0095	0.0017	0.0038	0.0178	0.0136	0.1919
	rs3902951	G	T	14	69789755	0.0134	0.002	7e-07	0.0256	0.0163	0.1165
	rs3904244	A	T	10	27361527	0.0155	0.0025	4.3e-05	0.0146	0.0192	0.445
	rs391300	C	T	17	2216258	-0.0119	0.0017	3.1e-07	-0.0069	0.014	0.6222
	rs3935648	G	C	17	79085335	-0.0125	0.0022	0.00068	-0.0217	0.0178	0.2211
	rs3977755	T	C	10	104420210	-0.0135	0.0019	5.9e-08	0.0173	0.0152	0.2539
	rs40067	A	G	5	107439012	-0.0266	0.0023	7.1e-25	0.0187	0.0182	0.3028
	rs4012234	G	T	20	32553047	0.0141	0.0018	9.9e-12	-0.016	0.0143	0.2611
	rs4072917	A	G	8	143300279	0.0115	0.0018	6.9e-06	-0.0335	0.0139	0.01601
	rs4148155	G	A	4	89054667	-0.0188	0.0026	5e-08	0.0404	0.0226	0.0737208
	rs4148866	T	C	12	123425575	0.0098	0.0018	4e-08	-0.0061	0.0139	0.659699
	rs4237643	G	T	11	43648368	-0.0223	0.0019	4.3e-28	-0.0078	0.0149	0.6011
	rs427943	C	A	21	46570896	0.017	0.0017	7.3e-18	-0.033	0.0139	0.01734
	rs429343	G	A	2	147903382	-0.015	0.0017	6.8e-13	0.013	0.0139	0.3491
	rs4307239	G	A	7	24354300	0.0115	0.0017	3.9e-06	0.002	0.0139	0.8865
	rs4310573	T	C	11	97855562	0.0116	0.0021	0.0035	-0.0105	0.0167	0.5269
	rs4358081	C	A	2	29100642	0.0097	0.0017	1.5e-08	0.0116	0.0136	0.3915
	rs4414033	A	G	1	156406853	0.0129	0.0018	1.4e-07	-0.0141	0.0141	0.316
	rs4430672	C	T	14	63094407	-0.0127	0.0022	0.00039	0.0081	0.017	0.633501
	rs4482463	A	C	2	205375909	-0.0331	0.0033	2.8e-18	-0.0251	0.0253	0.3204
	rs4495304	C	T	6	31080718	-0.0194	0.0033	5e-09	0.0856	0.0255	0.000767397
	rs4516268	A	C	17	1846831	-0.0217	0.0021	5.2e-20	-0.0115	0.0179	0.52
	rs4518345	A	G	5	27185904	-0.0117	0.0019	1e-09	-0.0032	0.0152	0.8333
	rs4556997	A	C	2	100814858	0.0197	0.0024	6.9e-12	0.0079	0.0193	0.6836
	rs4589691	G	C	2	144051398	0.0141	0.0024	0.00047	-0.0047	0.0184	0.8005
	rs4639527	G	A	2	416815	0.0172	0.0019	3.3e-15	0.0028	0.0156	0.8594
	rs4653017	T	C	1	33776728	0.0122	0.0018	4.5e-06	-0.004	0.0145	0.7833
	rs4660443	T	C	1	39591779	0.0164	0.0021	6.8e-10	0.0081	0.0165	0.621001
	rs4671328	G	T	2	58935282	-0.0219	0.0017	2.2e-31	0.0301	0.0137	0.0279698
	rs4722398	T	C	7	3125220	0.0158	0.0025	3.6e-05	-0.0004	0.0207	0.9863
	rs4740619	C	T	9	15634326	-0.0186	0.0016	2.3e-25	0.0204	0.0137	0.1359
	rs4757144	A	G	11	13331226	0.0169	0.0018	5.6e-17	0.0077	0.0139	0.579201
	rs4783830	A	G	16	54255346	-0.0105	0.0019	0.0024	-0.0092	0.0147	0.5311
	rs4786903	G	A	16	6697104	0.0125	0.002	3.5e-05	-0.0149	0.0159	0.3491
	rs4800191	C	G	18	22461398	0.0103	0.0017	2.5e-09	-0.0303	0.0143	0.0342397
	rs4813619	T	G	20	2815715	-0.0108	0.0018	0.00023	0.0121	0.0137	0.375
	rs4818225	G	A	21	42629895	0.0117	0.0018	2.3e-05	0.0343	0.0145	0.0181201
	rs4820408	G	T	22	40604945	-0.0151	0.0017	2.1e-14	0.0011	0.0138	0.9352
	rs4842491	T	C	12	89905537	0.0098	0.0018	4e-08	0.0068	0.0152	0.6516
	rs4851029	G	T	2	104159785	0.0121	0.0017	1.7e-07	0.0204	0.0136	0.1334
	rs4858193	C	T	3	20441050	-0.0129	0.0019	1.6e-06	0.0027	0.016	0.8664
	rs486359	C	G	6	160774441	0.0112	0.0017	1.6e-06	-0.0085	0.0136	0.530401
	rs4864201	C	T	4	130731284	-0.0141	0.0017	1.5e-11	-0.0171	0.0143	0.2313
	rs4880341	T	C	10	133992689	-0.0118	0.0017	1.1e-06	-0.0078	0.0139	0.5753
	rs4906908	G	T	15	27040082	0.0103	0.0017	2.5e-09	-0.0039	0.0137	0.774701
	rs491711	C	A	11	28742220	-0.0115	0.0019	0.00011	-0.0064	0.0149	0.666099
	rs4929923	C	T	11	8639200	0.0181	0.0017	7.2e-22	0.0206	0.0141	0.1455
	rs4936175	C	T	11	132641959	0.0122	0.0017	1.4e-07	0.0032	0.0137	0.8159
	rs4937870	G	A	11	112826709	-0.0109	0.0019	0.00088	-0.0106	0.0152	0.4846
	rs4952843	G	A	2	46957845	-0.0131	0.0018	6.8e-09	0.0223	0.0141	0.1134
	rs4954638	C	A	2	137435455	-0.0118	0.002	0.00029	0.0001	0.0153	0.9961
	rs4968656	G	A	17	61616959	0.0116	0.0019	8.2e-05	0.0089	0.0144	0.5343
	rs4981693	A	G	14	29680331	0.0206	0.002	6.9e-19	0.0406	0.017	0.0171498
	rs4986044	T	C	17	21261560	-0.0164	0.0016	3.3e-18	-0.0151	0.0136	0.2674
	rs538579	C	G	3	62711674	0.0137	0.0019	1.3e-08	-0.0417	0.0146	0.00415002
	rs543874	G	A	1	177889480	0.0475	0.002	1.2e-118	-0.0097	0.0177	0.5857
	rs559231	T	G	18	39644247	0.0135	0.0018	2.4e-09	-0.0029	0.0142	0.8365
	rs577525	C	T	10	99769388	0.0166	0.0017	9.7e-17	0.0195	0.0138	0.1576
	rs592483	T	C	11	69445173	-0.0147	0.0017	2e-13	-0.0222	0.0139	0.11
	rs6011457	A	T	20	61530915	-0.0116	0.0017	2.7e-06	-0.0124	0.0141	0.3793
	rs6050446	G	A	20	25195509	0.0343	0.0047	4.4e-08	-0.0277	0.0424	0.5133
	rs6235	G	C	5	95728898	0.0175	0.0019	1.5e-14	0.018	0.0154	0.2409
	rs6265	T	C	11	27679916	-0.0412	0.0021	1e-86	-0.0364	0.0171	0.0337
	rs6443750	C	T	3	181329682	0.0148	0.0021	3.2e-07	0.0043	0.0178	0.8079
	rs6448587	C	A	4	28561990	-0.0167	0.0023	2.3e-08	0.0043	0.0172	0.8005
	rs645040	T	G	3	135926622	0.0171	0.002	2.5e-13	-0.0089	0.0163	0.584501
	rs6461115	G	A	7	2103668	-0.0144	0.0019	1.2e-08	0.0196	0.0159	0.2154
	rs6471941	A	G	8	62117973	0.0156	0.0021	3.1e-08	-0.0126	0.0184	0.4938
	rs6500208	A	G	16	49011249	0.014	0.002	4.1e-07	-0.0011	0.0174	0.9516
	rs6512302	C	G	20	62691550	0.0142	0.002	2.1e-07	-0.0095	0.0165	0.5638
	rs6545714	A	G	2	59307725	-0.0191	0.0017	9.1e-26	0.0178	0.0139	0.203
	rs6556301	T	G	5	176527577	-0.0111	0.0018	4.1e-05	-0.0305	0.0149	0.0405695
	rs6561943	T	C	13	58356761	0.0119	0.0019	4.2e-05	-0.0064	0.0159	0.6896
	rs657452	G	A	1	49589847	-0.0188	0.0017	7.2e-24	-0.0177	0.0143	0.2155
	rs6587552	G	A	1	151018861	-0.0173	0.002	1.6e-12	-0.0039	0.0161	0.8093
	rs6591407	A	C	11	56914157	-0.0118	0.0021	0.0019	0.0177	0.0172	0.3033
	rs6593688	G	A	1	96322205	0.0137	0.0018	8.6e-10	-0.0035	0.014	0.8042
	rs6595205	G	C	5	119372533	-0.0114	0.0016	2e-07	0.0005	0.014	0.9718
	rs663129	A	G	18	57838401	0.0545	0.0019	1.6e-173	0.0002	0.016	0.9899
	rs6673081	C	T	1	154989595	-0.01	0.0018	0.0018	-0.0005	0.0138	0.9727
	rs6692586	G	A	1	23299906	-0.0192	0.0023	1.1e-11	0.0024	0.018	0.8917
	rs6712	C	G	22	50637922	0.0138	0.0025	0.0044	0.0483	0.0201	0.0161399
	rs6764533	A	G	3	196088464	0.0116	0.0018	1.4e-05	0.0014	0.0141	0.9207
	rs6772756	G	A	3	182312152	-0.0104	0.0019	4e-08	-0.0036	0.0146	0.8041
	rs6785245	C	T	3	82647990	0.0132	0.0017	4e-09	-0.0167	0.014	0.2329
	rs6804842	G	A	3	25106437	0.0156	0.0017	3.6e-16	-0.0006	0.0137	0.9671
	rs6815910	A	T	4	55495793	-0.0128	0.0017	1.4e-08	0.0112	0.0137	0.4138
	rs6841761	T	G	4	25423538	-0.0131	0.0016	6.4e-12	-0.0002	0.0136	0.9875
	rs685870	C	T	11	64111928	0.012	0.0019	2.4e-05	0.0118	0.0147	0.4234
	rs6985109	A	G	8	10761585	-0.0177	0.0017	1.5e-21	-0.0072	0.0136	0.5963
	rs7024334	G	T	9	109072075	-0.0138	0.002	3.1e-07	-0.0064	0.0162	0.690799
	rs7025938	G	C	9	103088321	0.0166	0.0019	3.7e-14	0.0271	0.0144	0.05905
	rs7037266	A	C	9	6942940	-0.0112	0.0018	3.5e-05	-0.033	0.0144	0.0216098
	rs705217	G	T	1	34581472	-0.0102	0.0018	0.00093	-0.0026	0.0147	0.8589
	rs705704	A	G	12	56435412	-0.0131	0.0018	1.9e-09	0.036	0.0144	0.01277
	rs7084454	A	G	10	21821274	0.0193	0.0019	4e-20	0.0028	0.0144	0.844
	rs709400	G	A	14	104149475	-0.015	0.0017	4.6e-14	-0.0357	0.0139	0.01032
	rs7102454	C	T	11	65594820	0.0158	0.0018	2.4e-13	0.016	0.0144	0.2651
	rs7117238	A	G	11	78040259	-0.0131	0.0022	2.5e-09	0.0422	0.018	0.0187698
	rs7124681	A	C	11	47529947	0.0263	0.0016	3.2e-53	-0.0315	0.0138	0.02261
	rs7138803	A	G	12	50247468	0.03	0.0017	2.3e-66	0.0289	0.0142	0.0412496
	rs7144011	T	G	14	79940383	0.0282	0.002	5.2e-42	0.0199	0.0169	0.2383
	rs7148846	G	T	14	40133821	0.0124	0.0022	0.0022	0.0023	0.0172	0.8929
	rs7172627	G	A	15	31877690	0.0117	0.0017	1.1e-06	-0.0019	0.0136	0.8897
	rs7181498	C	T	15	95271404	-0.0163	0.0018	1e-19	-0.0074	0.0143	0.6033
	rs7196720	C	T	16	24534662	-0.0129	0.0017	7.3e-09	0.0063	0.0138	0.6486
	rs7206608	G	C	16	82872628	0.0132	0.0019	1.3e-07	0.0147	0.0148	0.3221
	rs7222349	A	G	17	42304644	0.0115	0.0018	3.3e-05	-0.0008	0.0146	0.9561
	rs7239575	C	T	18	21120035	-0.0202	0.0017	7.4e-27	0.0121	0.0136	0.3729
	rs7318817	T	C	13	28617708	-0.0155	0.0018	2.7e-13	0.0041	0.0139	0.765799
	rs7334078	C	T	13	99120484	-0.0121	0.0019	2.2e-05	0.0166	0.0152	0.2748
	rs7358465	T	C	11	89990280	0.0103	0.0019	0.003	0.0024	0.0146	0.8707
	rs7488867	T	C	12	103701537	-0.0204	0.002	8.4e-20	0.0009	0.0155	0.9533
	rs7498665	G	A	16	28883241	0.0271	0.0017	5.6e-55	0.0058	0.014	0.681201
	rs7519259	A	G	1	66434743	0.0125	0.0017	3.8e-08	0.0308	0.0136	0.0234698
	rs7535528	A	G	1	2444414	-0.0152	0.0018	1.4e-11	-0.0208	0.014	0.1383
	rs754635	G	C	3	42305131	0.0198	0.0027	2.2e-08	-0.0239	0.0219	0.2738
	rs7550711	T	C	1	110082886	0.0649	0.005	3.2e-33	0.0251	0.0422	0.5528
	rs7551507	T	C	1	74995225	-0.0184	0.0016	9.3e-25	-0.0208	0.0137	0.1292
	rs7557796	C	T	2	86766153	-0.016	0.0018	2.3e-14	-0.0081	0.0143	0.5721
	rs756717	A	G	16	72996162	-0.0148	0.0017	5.4e-13	-0.0041	0.014	0.769899
	rs7599312	A	G	2	213413231	-0.0186	0.0019	6.9e-19	0.0147	0.0155	0.3448
	rs7615297	G	C	3	156299313	-0.0149	0.0024	5.7e-05	-0.0084	0.0195	0.6654
	rs7626079	T	C	3	66427259	0.011	0.0018	1.6e-09	0.0044	0.0144	0.7613
	rs7637852	G	A	3	44041777	-0.0139	0.0019	1.7e-08	0.0255	0.0156	0.1015
	rs7640424	T	C	3	107820063	-0.0136	0.0018	2.3e-09	-0.0005	0.015	0.9711
	rs765875	T	C	6	143185683	-0.0121	0.0017	3e-07	-0.0009	0.0142	0.9476
	rs7683836	A	G	4	180167906	-0.0114	0.0017	6.3e-06	-0.0321	0.0138	0.0201502
	rs7685048	T	C	4	95027784	-0.0101	0.0017	0.00041	-0.0001	0.0137	0.997
	rs768840	A	G	14	73143457	0.0114	0.0018	2e-10	0.0197	0.0139	0.1573
	rs769449	A	G	19	45410002	-0.0254	0.0027	2.3e-15	0.0154	0.0223	0.490801
	rs7694732	G	A	4	115124089	-0.0099	0.0017	0.00087	-0.0222	0.0138	0.1072
	rs7703576	C	T	5	144543996	0.0103	0.0019	0.0048	-0.0072	0.0151	0.6331
	rs7704281	A	G	5	50591460	0.0271	0.0041	6.5e-07	-0.0052	0.0328	0.8749
	rs7715256	T	G	5	153537893	-0.0166	0.0016	2.2e-19	0.0142	0.0137	0.2995
	rs7724675	A	G	5	130440010	-0.0119	0.0021	0.00095	-0.0155	0.0168	0.3558
	rs7730004	T	C	5	43191033	0.0148	0.0018	9.1e-11	-0.0215	0.0146	0.1407
	rs7730898	A	G	5	170459675	0.0168	0.0018	4.5e-15	0.0449	0.0154	0.00357298
	rs774246	G	A	7	26990816	0.0153	0.0025	5.4e-05	-0.0064	0.0203	0.753401
	rs7761673	A	T	6	70357368	-0.0126	0.0021	0.00019	-0.0023	0.0168	0.8925
	rs7780752	C	T	7	93241640	0.0139	0.0018	1e-14	-0.0227	0.0147	0.1227
	rs7788008	A	G	7	112972483	-0.0157	0.0017	1.1e-14	-0.0029	0.0137	0.8345
	rs7811342	C	T	7	138794618	-0.0197	0.0029	1.1e-06	0.0331	0.0224	0.1398
	rs7819514	A	G	8	93204442	-0.0107	0.0018	0.00057	-0.0324	0.0147	0.0274499
	rs7826312	C	T	8	32400115	0.0104	0.0017	4.9e-05	-0.0037	0.0138	0.7903
	rs7844647	C	T	8	34503776	-0.0123	0.0018	2.8e-06	0.005	0.0154	0.7446
	rs7869771	C	A	9	94180627	-0.014	0.0019	4.9e-08	-0.0042	0.0154	0.786799
	rs7871866	C	G	9	131027982	0.0187	0.0024	2.3e-09	-0.0232	0.02	0.2451
	rs7899106	G	A	10	87410904	0.0331	0.0037	1e-18	-0.0107	0.032	0.736801
	rs7903146	T	C	10	114758349	-0.0181	0.0018	1.3e-18	-0.0076	0.0147	0.6083
	rs7925214	T	C	11	130794253	0.0147	0.0018	4.4e-12	-0.0069	0.0139	0.622401
	rs7970953	A	G	12	24075508	0.0135	0.0018	9.8e-09	0.0122	0.0148	0.4103
	rs7983065	T	C	13	33380786	-0.0148	0.0017	8.9e-14	-0.0137	0.0136	0.3166
	rs7998796	G	A	13	81020036	0.0105	0.0018	0.0011	0.0132	0.0145	0.3647
	rs8027205	G	C	15	98280959	-0.0108	0.0018	0.00014	0.0069	0.0141	0.6265
	rs8047395	A	G	16	53798523	0.0642	0.0017	1e-200	-0.0305	0.0138	0.0270203
	rs806600	G	A	5	172914939	-0.0095	0.0017	0.0033	0.01	0.0136	0.4624
	rs8071182	A	G	17	55336155	0.0133	0.0022	2.1e-09	0.0198	0.0178	0.2645
	rs8090983	G	A	18	52586691	0.0118	0.0018	2e-10	-0.019	0.0146	0.1928
	rs8097672	T	A	18	1839601	0.02	0.0025	8.4e-12	-0.0311	0.0199	0.118
	rs8097783	A	G	18	58051294	-0.0389	0.0031	7.2e-31	-0.0098	0.0262	0.7085
	rs8123881	G	A	20	15819495	0.0196	0.0024	4.4e-11	0.0162	0.021	0.4407
	rs8181823	C	A	13	65477940	0.0127	0.002	4.1e-05	0.0066	0.0162	0.6856
	rs818524	C	T	1	85201228	0.0106	0.0019	0.0034	0.0214	0.015	0.154
	rs8192675	C	T	3	170724883	0.0152	0.0018	1.4e-12	0.005	0.0148	0.734301
	rs825688	T	C	16	73595718	-0.0095	0.0017	0.0047	0.0036	0.0137	0.7927
	rs845084	A	G	10	125220036	0.014	0.002	1.3e-07	-0.0045	0.0152	0.768
	rs852056	C	T	20	17102860	-0.0128	0.002	1.8e-05	0.0035	0.0159	0.8272
	rs865809	G	A	3	183997735	-0.0127	0.002	5.4e-05	-0.0061	0.0166	0.711101
	rs872281	T	C	14	40834177	-0.0151	0.0023	4.7e-06	-0.0333	0.019	0.0799908
	rs876605	G	A	5	77801359	-0.0108	0.002	0.0034	-0.0237	0.0155	0.1273
	rs879620	T	C	16	4015729	0.0231	0.0018	5.3e-33	0.0009	0.0149	0.9508
	rs889398	T	C	16	69556715	-0.0196	0.0016	1.3e-27	0.024	0.0138	0.0812307
	rs895330	G	C	19	4060707	-0.0201	0.0023	5.5e-14	-0.0015	0.0176	0.9309
	rs901630	T	C	6	98539519	-0.0146	0.0017	1.9e-14	-0.0028	0.0141	0.8437
	rs902695	A	G	2	113955074	-0.0103	0.0017	0.00022	0.0002	0.0139	0.986
	rs9294260	A	G	6	83433228	0.0147	0.0016	1.8e-14	0.0098	0.0137	0.4724
	rs9300422	G	A	13	98223320	-0.0103	0.0018	4e-09	0.0058	0.0151	0.698499
	rs930295	C	A	2	50233352	-0.0211	0.0023	1e-19	0.0233	0.0186	0.2098
	rs9304665	A	T	19	47602577	0.0229	0.002	2.9e-24	-0.0093	0.0165	0.5713
	rs934224	T	C	2	16613889	0.0107	0.002	0.0047	0.0036	0.0156	0.8181
	rs9362662	G	A	6	90296588	-0.0112	0.0017	1.2e-10	-0.0021	0.0137	0.8775
	rs9367368	C	T	6	13189275	-0.0121	0.0018	1e-11	-0.0276	0.0151	0.0670394
	rs9370261	T	C	6	53939516	0.0231	0.0042	0.0034	0.0061	0.0413	0.8826
	rs9375702	T	C	6	130384187	-0.0115	0.0019	7.9e-05	0.0006	0.0148	0.9672
	rs9379827	A	C	6	26153335	-0.0132	0.0019	6.9e-07	0.0287	0.016	0.0736699
	rs9408882	A	G	9	118664402	-0.0093	0.0016	0.0013	-0.0142	0.0136	0.2983
	rs946824	C	T	1	243684019	-0.0206	0.0026	1.1e-10	0.0149	0.0207	0.4707
	rs947612	A	G	6	73738661	-0.0116	0.002	0.00056	0.022	0.016	0.1687
	rs9478671	G	A	6	155987825	0.012	0.0021	1.7e-08	-0.0001	0.0167	0.9966
	rs9522285	A	G	13	112230701	0.0127	0.0017	2.5e-08	-0.0032	0.0138	0.818
	rs9538162	C	T	13	59265043	-0.0156	0.0018	4.8e-14	-0.0047	0.0139	0.734401
	rs9547153	G	A	13	85903717	0.0098	0.0017	0.00087	-0.002	0.014	0.8859
	rs9571687	A	C	13	67472713	-0.0129	0.0018	2.8e-07	-0.0383	0.0146	0.00877506
	rs9615905	T	C	22	48875699	0.011	0.0017	2.7e-05	0.0203	0.0147	0.1692
	rs962273	C	T	17	46978353	0.0137	0.0019	2.6e-08	-0.0034	0.0147	0.8178
	rs9650755	G	A	9	96484342	0.0154	0.002	2.8e-10	0.0053	0.0153	0.7284
	rs9688431	C	T	6	73922654	-0.0231	0.0035	2.4e-06	-0.0042	0.0275	0.8777
	rs977747	G	T	1	47684677	-0.0169	0.0017	1.3e-19	-0.0071	0.0139	0.611
	rs9783858	T	C	18	42534584	0.0091	0.0017	0.0033	-0.0152	0.0135	0.2617
	rs9806742	A	G	15	73051219	0.0208	0.0026	1.4e-10	-0.0085	0.0211	0.687401
	rs9816226	T	A	3	185834499	0.0323	0.0021	1.6e-47	0.0449	0.0181	0.0130101
	rs9845966	G	T	3	13433158	-0.0105	0.0017	2.5e-10	-0.0315	0.0137	0.0215298
	rs987237	G	A	6	50803050	0.0409	0.0021	9.3e-79	-0.0087	0.0177	0.6216
	rs9926784	C	T	16	19941968	-0.0258	0.0021	9.9e-31	0.035	0.0177	0.0483103
	rs9927848	A	C	16	23833071	-0.0122	0.002	6.4e-10	-0.0032	0.0157	0.838
	rs9951619	G	T	18	56882326	0.0156	0.002	1.4e-10	0.0271	0.0158	0.0862204
	rs998732	G	A	19	19378671	-0.0171	0.0022	2e-09	0.0012	0.0181	0.9452
	rs9989141	T	C	14	94006257	0.0162	0.0017	3.6e-16	-0.0398	0.0145	0.00614894
	rs999889	A	G	10	84279949	-0.0108	0.0019	0.0014	-0.027	0.0151	0.0728803

## Sheet: Supp Table 4 Body fat %
Supplementary Table 4. Summary statistics used in the Mendelian randomization study of Body fat % on the risk of ALS and FTD
ALS	SNP	effect_allele	other_allele	Ch	pos	Beta.exp	Se.exp	P-value.exp	Beta.out	Se.out	P-value.out		FTD (TDP-43 Subtype)	SNP	effect_allele	other_allele	Ch	pos	Beta.exp	Se.exp	P-value.exp	Beta.out	Se.out	P-value.out
	rs1558902	A	T	16	53803574	0.051	0.0047	3.79e-22	-0.0244	0.0138	0.0770194			rs1558902	A	T	16	53816275	0.051	0.0047	3.79e-22	0.0217615	0.0709178	0.759
	rs2943652	T	C	2	227108446	-0.0335	0.0047	1.53e-07	-0.0297	0.0141	0.0345502			rs2943652	T	C	2	227116365	-0.0335	0.0047	1.53e-07	0.0276796	0.0710433	0.6968
	rs4788099	G	A	16	28855727	0.0269	0.0047	0.00121	0.0061	0.014	0.6651			rs4788099	G	A	16	28873398	0.0269	0.0047	0.00121	-0.103363	0.0705748	0.143
	rs543874	G	A	1	177889480	0.0315	0.0058	0.00453	-0.0097	0.0177	0.5857			rs6567160	C	T	18	57851763	0.0341	0.0053	1.33e-07	-0.0259334	0.0815209	0.7504
	rs6567160	C	T	18	57829135	0.0341	0.0053	1.33e-07	0.0018	0.0161	0.9087			rs6755502	C	T	2	638144	0.0392	0.0061	1.41e-05	0.0336602	0.092263	0.7153
	rs6738627	A	G	2	165544450	0.0304	0.0052	0.000568	0.0009	0.0142	0.9479
	rs6755502	C	T	2	635721	0.0392	0.0061	1.41e-05	-0.0338	0.0176	0.0555405
	rs6857	T	C	19	45392254	-0.048	0.0083	0.000684	0.0502	0.0192	0.00881698
	rs693839	T	C	13	80958288	-0.0283	0.0049	0.000656	-0.0141	0.0149	0.3433
	rs9906944	T	C	17	47091420	-0.0333	0.006	2.86e-05	0.0247	0.0149	0.0983898

## Sheet: Supp Table 5 WHR
Supplementary Table 5. Summary statistics used in the Mendelian randomization study of Waist to hip ratio on the risk of ALS and FTD
ALS	SNP	effect_allele	other_allele	Ch	pos	Beta.exp	Se.exp	P-value.exp	Beta.out	Se.out	P-value.out		FTD (TDP-43 Subtype)	SNP	effect_allele	other_allele	Ch	pos	Beta.exp	Se.exp	P-value.exp	Beta.out	Se.out	P-value.out
	rs10245353	A	C	7	25858614	0.035	8.4e-12	0.0043	-0.0009	0.0179	0.9612			rs10245353	A	C	7	25873110	0.035	0.0043	8.4e-12	0.163818	0.0832412	0.0490795
	rs10804591	A	C	3	129334233	0.024	0.00066	0.0042	0.0191	0.0165	0.249			rs10804591	A	C	3	129334233	0.024	0.0042	0.00066	-0.118672	0.082904	0.1523
	rs10842707	T	C	12	26471364	0.032	4.4e-11	0.004	-0.0265	0.0168	0.1139			rs10991437	A	C	9	107735920	0.031	0.0054	1e-08	-0.0235757	0.107129	0.8258
	rs10991437	A	C	9	107735920	0.031	1e-08	0.0054	-0.0258	0.0216	0.231			rs12608504	G	A	19	18389135	-0.022	0.0036	8.8e-05	-0.0657877	0.0700464	0.3476
	rs11231693	A	G	11	63862612	0.041	0.0045	0.0075	0.0056	0.0301	0.8533			rs12679556	G	T	8	72514228	0.027	0.004	2.1e-06	-0.015723	0.0790308	0.8423
	rs1128249	T	G	2	165528624	-0.028	2e-10	0.0035	0.0091	0.0142	0.520701			rs1440372	C	T	15	67033151	0.024	0.0038	1.1e-05	-0.193921	0.0744254	0.00917403
	rs12143789	C	G	1	119497154	0.024	0.00076	0.0042	0.0076	0.018	0.672901			rs1569135	G	A	2	188115398	-0.021	0.0034	5.6e-05	-0.0208151	0.0685361	0.7614
	rs12608504	G	A	19	18389135	-0.022	8.8e-05	0.0036	0.008	0.0141	0.5715			rs17451107	C	T	3	156798732	-0.026	0.0036	1.1e-07	0.0266419	0.0700376	0.7036
	rs12679556	G	T	8	72514228	0.027	2.1e-06	0.004	-0.0054	0.0158	0.7341			rs17819328	G	T	3	12489342	0.021	0.0035	0.00024	-0.0398849	0.0694097	0.565501
	rs1294410	C	T	6	6738752	0.031	2e-13	0.0035	0.0019	0.0141	0.8917			rs2294239	G	A	22	29449477	-0.025	0.0035	7.2e-08	-0.145257	0.0700654	0.0381496
	rs1385167	G	A	2	66200648	0.029	0.00018	0.0049	-0.0263	0.0206	0.2007			rs4765219	A	C	12	124475156	-0.028	0.0036	1.6e-10	0.0324672	0.070883	0.6469
	rs1440372	C	T	15	67033151	0.024	1.1e-05	0.0038	-0.0082	0.0156	0.598			rs6090583	G	A	20	45558831	-0.022	0.0034	6.2e-06	-0.0925792	0.0682688	0.175
	rs1569135	G	A	2	188115398	-0.021	5.6e-05	0.0034	-0.0198	0.0137	0.1484			rs6772129	G	A	3	64704860	-0.035	0.0037	3.4e-16	0.0459289	0.0742239	0.5361
	rs17451107	C	T	3	156797609	-0.026	1.1e-07	0.0036	0.0057	0.0141	0.683901			rs714515	A	G	1	172359116	-0.027	0.0034	4.4e-10	-0.00598207	0.0720836	0.9339
	rs17819328	G	T	3	12489342	0.021	0.00024	0.0035	-0.0178	0.0139	0.2014			rs7705502	A	G	5	173339222	0.027	0.0036	4.7e-09	0.064851	0.0738231	0.3797
	rs1936805	T	C	6	127452116	0.042	3.6e-30	0.0034	-0.0213	0.0138	0.1213			rs8030605	A	G	15	56504598	0.03	0.0053	0.00088	0.0573251	0.102155	0.5747
	rs2071449	A	C	12	54428011	0.028	3e-09	0.0036	0.0145	0.0143	0.3122			rs8042543	T	C	15	31708263	-0.026	0.0043	1.2e-09	0.0676586	0.0828253	0.414
	rs2276824	G	C	3	52637486	-0.024	3.2e-06	0.0036	0.0065	0.0141	0.6446			rs878639	G	A	20	33971914	-0.021	0.0035	5.1e-09	-0.00813298	0.0704954	0.9082
	rs2294239	G	A	22	29449477	-0.025	7.2e-08	0.0035	-0.0167	0.0138	0.2285			rs9991328	T	C	4	89713121	0.018	0.0034	0.0045	0.103459	0.0683973	0.1304
	rs2645294	T	C	1	119574587	0.031	1.7e-14	0.0035	0.0045	0.0136	0.7422
	rs2820443	C	T	1	219753509	-0.035	5.3e-16	0.0037	-0.0131	0.0151	0.3854
	rs303084	A	G	4	124066948	0.023	0.0039	0.0042	0.0337	0.0164	0.0400498
	rs4081724	A	G	19	33824946	-0.035	7.4e-07	0.0051	-0.0197	0.0198	0.3181
	rs459193	G	A	5	55806751	-0.026	1.6e-06	0.0038	-0.0296	0.0157	0.05863
	rs4646404	A	G	17	17420199	-0.027	1.4e-06	0.0039	-0.0102	0.015	0.4961
	rs4765219	A	C	12	124440110	-0.028	1.6e-10	0.0036	0.0149	0.0143	0.2967
	rs6090583	G	A	20	45558831	-0.022	6.2e-06	0.0034	-0.0147	0.0141	0.2968
	rs6772129	G	A	3	64700425	-0.035	3.4e-16	0.0037	0.0083	0.0147	0.5736
	rs714515	A	G	1	172352990	-0.027	4.4e-10	0.0034	0.0177	0.0138	0.1992
	rs7705502	A	G	5	173320815	0.027	4.7e-09	0.0036	0.0072	0.0149	0.630001
	rs7759742	A	T	6	32381736	0.023	4.4e-06	0.0034	0.0024	0.0136	0.8626
	rs8030605	A	G	15	56504598	0.03	0.00088	0.0053	-0.0231	0.0204	0.2587
	rs8042543	T	C	15	31708263	-0.026	1.2e-09	0.0043	-0.0068	0.018	0.7052
	rs878639	G	A	20	33894463	-0.021	5.1e-09	0.0035	0.0048	0.0143	0.738501
	rs905938	C	T	1	154991389	-0.025	7.3e-05	0.004	-0.0042	0.0157	0.7888
	rs979012	C	T	20	6623374	-0.027	3.3e-09	0.0036	0.0131	0.0142	0.3556
	rs998584	A	C	6	43757896	0.043	1.1e-24	0.0038	-0.0016	0.0146	0.9105
	rs9991328	T	C	4	89713121	0.018	0.0045	0.0034	-0.0234	0.0136	0.0853297

## Sheet: Supp Table6 Trunk predicted mas
Supplementary Table 6. Summary statistics used in the Mendelian randomization study of Trunk predicted mass on the risk of ALS and FTD
ALS	SNP	effect_allele	other_allele	Ch	pos	Beta.exp	Se.exp	P-value.exp	Beta.out	Se.out	P-value.out		FTD (TDP-43 Subtype)	SNP	effect_allele	other_allele	Ch	pos	Beta.exp	Se.exp	P-value.exp	Beta.out	Se.out	P-value.out
	rs10015974	G	A	4	184196254	0.00803488	0.00144222	2.5e-08	-0.0311	0.0159	0.0503605			rs10128597	A	G	11	8694830	-0.00828844	0.00138911	0.00024	-0.00642057	0.0768834	0.9334
	rs10020631	A	G	4	69353863	-0.00869269	0.00143231	0.00013	0.0587	0.02	0.00342997			rs10223942	C	A	7	25961369	0.00813139	0.00125273	8.5e-06	0.0387408	0.0698742	0.579301
	rs1004030	C	T	14	23305649	-0.00846784	0.00125268	1.4e-06	-0.0228	0.0142	0.1081			rs10242866	T	C	7	17920613	0.00939052	0.00125899	8.7e-09	0.0741794	0.0690826	0.2829
	rs10119967	C	A	9	99268421	0.0174046	0.00153324	7.3e-25	-0.0405	0.017	0.01734			rs10269774	A	G	7	92264410	0.0273903	0.00131424	1.8e-91	-0.0676366	0.0726269	0.3517
	rs10128597	A	G	11	8694830	-0.00828844	0.00138911	0.00024	-0.0126	0.0152	0.4052			rs10485622	G	A	20	50939536	-0.0173468	0.0015616	1.1e-23	-0.0337636	0.0878832	0.7008
	rs10170971	C	G	2	242492779	-0.00931872	0.00123388	4.3e-09	0.0076	0.014	0.5872			rs1064213	A	G	2	198950240	0.011137	0.00122941	1.3e-14	0.00598207	0.0669486	0.9288
	rs10203320	C	T	2	9771620	0.00948227	0.00131819	6.3e-08	0.0226	0.0149	0.1299			rs10748128	T	G	12	69827658	0.0128331	0.00129637	4.2e-18	-0.00020002	0.0715865	0.9978
	rs10223942	C	A	7	25955552	0.00813139	0.00125273	8.5e-06	0.0072	0.0138	0.6016			rs10773172	A	G	12	122949673	0.01606	0.00140865	4.1e-25	0.0608121	0.079211	0.4427
	rs10226050	G	A	7	8061334	0.00916347	0.00123757	1.3e-08	0.0235	0.0136	0.0852806			rs10807445	A	G	6	52270992	0.00758748	0.00138503	0.0043	0.0629748	0.0771782	0.4145
	rs10242866	T	C	7	17920613	0.00939052	0.00125899	8.7e-09	-0.0034	0.0138	0.8081			rs10811668	A	C	9	22164991	-0.00855434	0.00153716	0.0026	-0.0596439	0.0855818	0.4859
	rs10269774	A	G	7	92253972	0.0273903	0.00131424	1.8e-91	-0.0105	0.0143	0.4611			rs10818951	G	A	9	127137803	0.00730064	0.00125304	0.00057	-0.103806	0.0696544	0.1362
	rs10280623	C	T	7	87202544	0.00877825	0.00155217	1.6e-08	-0.0001	0.0173	0.9933			rs10822055	A	T	10	52786701	-0.010424	0.00145744	8.5e-08	-0.0166376	0.0813093	0.8379
	rs10283100	G	A	8	120596023	0.0272993	0.00269524	4.1e-19	-0.0259	0.0289	0.37			rs10831427	T	G	11	95537358	0.00724301	0.0012494	0.00067	-0.0436385	0.0698954	0.5324
	rs1040457	T	C	1	176802119	0.0155394	0.00125609	3.7e-30	-0.0132	0.0179	0.4609			rs10835381	G	A	11	28669964	-0.00901741	0.00127371	1.4e-07	-0.0560414	0.0713976	0.4325
	rs10423120	G	A	19	17422036	-0.0108345	0.00159625	1.1e-06	-0.0105	0.0178	0.5554			rs10870597	G	A	13	115043016	-0.0101444	0.00145653	3.3e-07	-0.0694573	0.0822916	0.3986
	rs1047891	A	C	2	211540507	0.0165355	0.00132021	5.5e-31	-0.0013	0.0154	0.9303			rs10925635	C	A	1	235594182	0.00817374	0.00127869	1.6e-10	0.132503	0.07186	0.0652094
	rs10485622	G	A	20	50912495	-0.0173468	0.0015616	1.1e-23	0.0109	0.0177	0.5371			rs10948	T	G	19	10793749	-0.0136559	0.00130839	1.7e-20	0.00060018	0.0768389	0.9938
	rs1049193	C	G	12	53873844	-0.0120715	0.00163747	1.7e-08	0.0118	0.0186	0.5242			rs10950207	T	C	7	70106061	0.00760885	0.00126882	2e-09	-0.0222456	0.0719738	0.7573
	rs10498672	G	C	6	7797840	0.0112877	0.00161328	2.6e-07	0.0097	0.0185	0.599601			rs11001399	C	A	10	77221744	-0.0117117	0.00124637	5.6e-16	-0.0148886	0.0669058	0.8239
	rs1064213	A	G	2	198950240	0.011137	0.00122941	1.3e-14	-0.0126	0.0136	0.3549			rs11014285	A	G	10	25178864	0.0195811	0.00168117	2.4e-26	-0.141333	0.0972287	0.1461
	rs10748128	T	G	12	69827658	0.0128331	0.00129637	4.2e-18	-0.0005	0.0145	0.9746			rs11073301	G	A	15	38492254	-0.00714015	0.00126543	1.7e-08	-0.0497421	0.0704376	0.4801
	rs10773172	A	G	12	122939655	0.01606	0.00140865	4.1e-25	-0.0061	0.0156	0.6943			rs11142705	A	G	9	73765477	-0.00783567	0.00125746	4.6e-05	-0.0507671	0.069629	0.4659
	rs10775348	G	A	16	88806348	0.0133161	0.00135535	8.8e-18	0.0038	0.0153	0.8024			rs11243202	C	T	6	7720059	0.0196988	0.00123448	2.5e-52	0.129272	0.0685624	0.05938
	rs10780910	A	T	9	90849255	-0.0101734	0.00125913	6.5e-12	-0.0008	0.0139	0.9533			rs11584247	C	A	1	224630695	-0.00888025	0.00150152	0.00033	0.0119286	0.0819644	0.8843
	rs10798945	T	C	1	33858873	0.0111103	0.00142314	5.9e-10	-0.0053	0.0164	0.7461			rs11628929	G	A	14	24844054	-0.0130695	0.00130576	1.4e-18	0.13159	0.0730494	0.0716506
	rs10807445	A	G	6	52270992	0.00758748	0.00138503	0.0043	0.0032	0.0154	0.835			rs11635080	T	G	15	75921636	0.0104808	0.00142301	1.8e-08	0.0629748	0.078498	0.4224
	rs10811668	A	C	9	22164991	-0.00855434	0.00153716	0.0026	-0.0092	0.0165	0.574399			rs11689727	A	C	2	25482970	-0.0115204	0.00130745	1.2e-13	0.0732505	0.0719318	0.3084
	rs10818951	G	A	9	127131062	0.00730064	0.00125304	0.00057	-0.0016	0.0139	0.9104			rs11709402	G	A	3	131574485	0.00804647	0.0013775	0.00052	-0.0979436	0.0778213	0.2082
	rs10822055	A	T	10	52752880	-0.010424	0.00145744	8.5e-08	-0.0112	0.0165	0.498901			rs1176314	G	T	13	81226164	-0.00749346	0.00124868	2e-09	0.026344	0.0686871	0.7014
	rs10831427	T	G	11	95508383	0.00724301	0.0012494	0.00067	0.0044	0.0139	0.7536			rs11997525	A	T	8	49441535	0.0159857	0.00165358	4.2e-17	-0.0343844	0.0928292	0.711101
	rs10835381	G	A	11	28644830	-0.00901741	0.00127371	1.4e-07	-0.0343	0.0141	0.01493			rs12072845	A	G	1	214630757	-0.0145394	0.00125746	6.4e-27	-0.0212236	0.0700217	0.7618
	rs10861681	T	C	12	107334262	-0.00987744	0.00134867	2.4e-08	-0.0024	0.015	0.8741			rs12546348	G	C	8	23139436	-0.00733504	0.00133099	0.0036	-0.0448928	0.0734075	0.5408
	rs10870597	G	A	13	114999636	-0.0101444	0.00145653	3.3e-07	0.0344	0.016	0.0323102			rs12572123	A	G	10	35097449	-0.00837339	0.00140363	0.00024	-0.0372866	0.0778325	0.631899
	rs10899736	A	G	7	50546925	-0.00935126	0.00124217	5.1e-09	-0.0028	0.0137	0.8352			rs12580100	G	A	12	56439209	0.0103232	0.00185374	0.0026	0.0610951	0.0985918	0.535499
	rs10925635	C	A	1	235573486	0.00817374	0.00127869	1.6e-10	-0.0259	0.0146	0.0761904			rs1260326	C	T	2	27730940	0.0195889	0.00125452	5.8e-50	-0.0129162	0.0714816	0.8566
	rs10931008	C	T	2	183238919	-0.0118975	0.00129607	4.3e-15	0.0013	0.0146	0.9298			rs12967135	A	G	18	57851763	0.0406743	0.00146085	1.3e-165	-0.0259334	0.0815209	0.7504
	rs10943915	T	A	6	83617970	0.00830274	0.00135143	8.1e-05	0.0189	0.0155	0.2223			rs13340461	T	C	6	41924278	0.0149585	0.00137926	2.1e-22	0.131028	0.0752862	0.08179
	rs10945541	G	A	6	158740218	-0.0094817	0.0013025	3.3e-08	0.0168	0.0144	0.2439			rs1351394	C	T	12	66359752	-0.026306	0.00123117	2.7e-96	0.0229616	0.0685192	0.7375
	rs10948	T	G	19	10754905	-0.0136559	0.00130839	1.7e-20	0.0174	0.0144	0.226			rs1452822	A	T	8	78178485	0.0197587	0.00136687	2.3e-42	0.113329	0.075704	0.1344
	rs10950207	T	C	7	70105168	0.00760885	0.00126882	2e-09	-0.0044	0.0142	0.7582			rs1472852	A	C	4	18017730	-0.0342916	0.00168323	2.9e-87	-0.0534008	0.0939898	0.5699
	rs11001399	C	A	10	77221744	-0.0117117	0.00124637	5.6e-16	-0.0142	0.0142	0.3173			rs1519480	T	C	11	27695464	-0.0153769	0.00131882	2.1e-26	0.0142003	0.0736254	0.8471
	rs11014285	A	G	10	25178864	0.0195811	0.00168117	2.4e-26	0.024	0.019	0.2068			rs165656	C	G	22	19951271	0.00791016	0.00124717	2.3e-05	0.0261387	0.0683145	0.702
	rs11042725	A	C	11	10325325	-0.0129049	0.00123238	1.2e-20	0.0126	0.0137	0.3563			rs17011108	C	T	4	86800806	0.00765083	0.00134632	0.0013	-0.00410843	0.0742218	0.9559
	rs11049715	G	A	12	28714453	-0.0118286	0.00136519	4.5e-13	0.0052	0.0155	0.739301			rs17115481	A	G	5	153358226	-0.00848763	0.00138984	1e-09	0.0276152	0.0771265	0.720299
	rs11065015	T	C	12	120520863	-0.026412	0.00385747	7.5e-07	0.1219	0.0471	0.0096801			rs17152377	G	T	10	126592852	0.0126598	0.00177269	9.2e-08	0.14583	0.0968978	0.1323
	rs11073301	G	A	15	38492254	-0.00714015	0.00126543	1.7e-08	0.0116	0.0139	0.4062			rs1717775	G	T	11	30361377	-0.00902987	0.00147338	8.9e-10	-0.11015	0.0855185	0.1977
	rs11125074	A	G	2	46655260	0.00733119	0.00123248	0.00027	0.0089	0.0136	0.512			rs17246129	A	G	2	227263582	0.014448	0.00133655	3.1e-22	0.08158	0.0737082	0.2685
	rs111365325	T	C	5	170865229	-0.0145887	0.00146254	2e-18	-0.0057	0.0164	0.7272			rs1780672	C	T	20	35762680	0.012387	0.00157897	4.3e-10	0.0723557	0.0888218	0.4153
	rs111391498	G	A	4	1341553	-0.0262095	0.00289064	1.2e-14	-0.0384	0.0377	0.3081			rs1805165	A	C	2	88895351	-0.0105101	0.00136637	1.4e-09	0.0589011	0.0787662	0.4546
	rs11142705	A	G	9	73765477	-0.00783567	0.00125746	4.6e-05	-0.0083	0.0138	0.546799			rs1841738	G	A	4	88585847	-0.0114583	0.00123935	2.3e-15	0.0153167	0.0684232	0.8229
	rs11198591	A	G	10	120515892	0.00865322	0.00128079	1.4e-06	0.0133	0.0141	0.3456			rs1928850	T	A	9	16768707	0.015231	0.00231299	4.5e-06	0.243346	0.135255	0.0719996
	rs11217863	A	G	11	120293138	-0.0131716	0.00192749	8.3e-07	0.0122	0.0222	0.5836			rs1951455	C	T	14	91512599	0.00909082	0.00137261	3.5e-06	0.0584769	0.0763313	0.4436
	rs11240565	T	C	1	205722958	0.012281	0.0012532	1.1e-17	0.0027	0.0141	0.8503			rs2013265	T	C	8	24092500	-0.0107074	0.00142501	5.7e-09	0.08158	0.0764402	0.2858
	rs11243202	C	T	6	7719065	0.0196988	0.00123448	2.5e-52	0.0204	0.0137	0.136			rs2035901	G	A	4	145521867	0.0139641	0.00123619	1.4e-24	-0.0922249	0.0684935	0.1782
	rs112544217	T	C	2	20222686	-0.0294774	0.00427714	5.5e-07	-0.0506	0.0587	0.388			rs2138374	C	T	2	190018099	-0.00765011	0.00133469	0.00099	-0.0525924	0.0732289	0.4727
	rs112560164	A	G	14	93112924	0.0133549	0.00157534	2.3e-12	0.0018	0.0177	0.9175			rs2166898	A	G	2	121612659	-0.0101489	0.00164049	6.2e-05	-0.0674227	0.0915559	0.4615
	rs113907898	G	C	16	30514041	-0.0167747	0.00294271	1.2e-08	-0.0702	0.0337	0.0370502			rs2172839	G	A	3	172048734	-0.00990274	0.00161069	7.8e-05	-0.0526627	0.0819758	0.5206
	rs115053453	G	A	5	130570345	-0.014584	0.00167901	3.8e-13	-0.0174	0.0184	0.3464			rs222472	T	C	2	42704423	-0.0165501	0.00182726	1.3e-14	-0.1683	0.106209	0.113
	rs115179432	G	A	2	33348679	-0.0233197	0.00238999	1.7e-17	0.0295	0.0287	0.3041			rs2265309	C	T	10	104500659	-0.0133134	0.00123504	4.3e-22	0.0110609	0.0683217	0.8714
	rs11542864	T	C	2	128950217	0.00975333	0.00154336	2.6e-05	-0.0138	0.0178	0.4389			rs236587	C	T	17	68203915	-0.00812031	0.00141649	0.00099	-0.079735	0.0769749	0.3003
	rs11545482	T	C	2	70315987	-0.030913	0.00433454	9.9e-09	0.0592	0.0561	0.2915			rs2504235	G	A	13	28637838	-0.00794143	0.00128601	6.6e-05	0.0690286	0.0711635	0.332
	rs11578046	A	G	1	23425139	-0.0129941	0.00130994	3.4e-18	0.004	0.0143	0.7777			rs2650965	G	A	20	6710434	-0.00888979	0.00131858	1.6e-06	-0.0957403	0.0737118	0.194
	rs11584247	C	A	1	224556098	-0.00888025	0.00150152	0.00033	0.0381	0.0162	0.0186299			rs2663102	C	T	15	99579537	-0.00808954	0.00133167	1.2e-09	0.0856668	0.0745917	0.2508
	rs11588850	G	A	1	227927242	-0.0119854	0.00163996	2.7e-08	-0.0083	0.0195	0.6728			rs2678204	G	T	1	201800868	0.0110855	0.0012967	1.2e-12	0.00399202	0.0736741	0.9568
	rs11590433	G	A	1	21505827	0.00997781	0.00129145	1.1e-09	-0.0003	0.0153	0.9858			rs2721938	T	C	8	116636281	-0.0123484	0.0012613	1.2e-17	-0.0168571	0.0700982	0.81
	rs11611651	A	G	12	133380790	0.0157038	0.00217578	5.3e-08	0.0089	0.0247	0.7175			rs2733287	C	A	12	41940533	0.00821456	0.0012325	2.6e-06	0.0620354	0.0687375	0.3668
	rs11613704	A	C	12	980925	0.0149395	0.00153914	2.8e-17	-0.0301	0.0181	0.0950211			rs2744956	C	T	6	34825662	0.0355963	0.00177308	1.2e-84	0.0497421	0.0951142	0.600999
	rs116211567	C	T	2	68425404	-0.0184373	0.00225813	3.2e-11	-0.0152	0.0256	0.5523			rs2884345	A	G	14	53323211	-0.00749778	0.00136313	0.0038	0.0701006	0.0759857	0.3563
	rs11622992	C	T	14	75019157	-0.0081586	0.0012636	1.1e-05	0.0011	0.0143	0.94			rs2900208	A	C	12	11880581	0.0153679	0.00128932	9.4e-29	-0.0252152	0.0718678	0.7257
	rs11628929	G	A	14	24844054	-0.0130695	0.00130576	1.4e-18	0.0085	0.0144	0.5554			rs2902406	C	G	10	102706598	0.0169768	0.00124677	3.2e-37	-0.0036065	0.0682417	0.9579
	rs11635080	T	G	15	75878956	0.0104808	0.00142301	1.8e-08	0.005	0.0157	0.7501			rs310796	T	G	12	77453226	0.0106276	0.00132514	1.1e-10	-0.00299551	0.0846919	0.9718
	rs11648796	G	A	16	792190	0.0157997	0.0015335	6.8e-20	-0.0403	0.0177	0.02249			rs3110496	G	A	17	27917771	0.00871854	0.001329	5.4e-06	0.00170145	0.071454	0.981
	rs11655578	T	G	17	7230845	0.0103247	0.00152087	1.1e-06	0.0189	0.0172	0.2719			rs31210	A	G	5	134372685	-0.0137678	0.00141927	3e-17	-0.0391567	0.0783448	0.6172
	rs11678716	C	G	2	33487251	-0.0198831	0.00243793	3.5e-11	-0.0233	0.0358	0.5152			rs3184504	C	T	12	111884608	0.0136606	0.00123037	1.2e-23	0.107059	0.0687209	0.1192
	rs116817990	G	A	1	178989260	-0.0201469	0.00342455	4e-09	-0.0057	0.0434	0.8954			rs34172679	T	C	16	24856775	-0.0119203	0.00155975	2.1e-09	0.168899	0.0848961	0.0466595
	rs11684531	G	A	2	219835489	-0.0121278	0.00180946	2e-06	-0.0368	0.0288	0.2022			rs34879158	C	A	20	32333181	-0.0217669	0.00140426	3.4e-49	0.07139	0.0780743	0.3605
	rs11689727	A	C	2	25458100	-0.0115204	0.00130745	1.2e-13	-0.0023	0.0147	0.8745			rs3751866	C	T	16	84780907	-0.00859583	0.00143382	2e-09	0.0334348	0.0803618	0.6773
	rs11709402	G	A	3	131551027	0.00804647	0.0013775	0.00052	0.0039	0.0155	0.8008			rs3771382	G	C	2	71645946	-0.0123076	0.00124277	4e-18	0.108588	0.0695163	0.1183
	rs1171336	G	A	1	190327270	-0.00832865	0.00123458	1.5e-06	-0.0007	0.0137	0.9577			rs3809569	G	A	15	66999828	0.0142425	0.00144275	5.5e-18	0.173953	0.0764824	0.0229398
	rs117451679	G	A	12	17245591	0.0115684	0.00203055	1.2e-08	0.0171	0.0245	0.4852			rs3812422	T	G	8	25321281	-0.0078078	0.00129031	0.00014	0.0525924	0.0706911	0.4569
	rs117543413	T	C	10	79543740	-0.0359956	0.0047461	3.3e-09	0.0537	0.0624	0.3901			rs3913369	T	G	3	55481075	0.0105166	0.00144579	3.5e-08	-0.0645385	0.0817402	0.4298
	rs11756783	T	A	6	101118109	-0.00813671	0.00123498	4.4e-06	0.0109	0.0137	0.428			rs4076108	T	A	3	13744059	0.00962827	0.00143652	2e-06	0.0620354	0.0795195	0.4353
	rs117618307	G	A	15	42030849	-0.0342392	0.00431353	2.1e-10	0.0747	0.0556	0.1795			rs4282339	A	G	5	168256240	-0.0200718	0.00151446	4.3e-35	-0.0331432	0.0850665	0.6968
	rs1176314	G	T	13	81221014	-0.00749346	0.00124868	2e-09	-0.001	0.0137	0.9434			rs4369779	C	T	18	20735408	0.0286399	0.00151291	6.4e-76	-0.0401818	0.0852427	0.6374
	rs11794152	G	A	9	23345347	0.00937087	0.00125368	7.7e-09	-0.0097	0.0142	0.4939			rs4407387	C	G	3	152347482	0.007957	0.00129419	7.8e-05	0.0723207	0.0718906	0.3144
	rs1179721	G	A	2	217736023	0.00820377	0.00139319	0.00039	0.0218	0.0154	0.157			rs4681994	C	T	3	56716922	-0.0112386	0.00123379	8.3e-15	-0.0696717	0.0687832	0.3112
	rs118173451	C	T	22	28356600	-0.0291945	0.0049838	0.00047	-0.0759	0.083	0.3605			rs4723807	G	A	7	38954251	-0.00784167	0.00134785	0.0006	-0.0285875	0.0740349	0.699401
	rs1182207	A	G	7	2810746	-0.0198939	0.00135431	7.5e-44	0.0158	0.0151	0.2961			rs475591	C	T	1	36642858	0.00841264	0.00124455	1.4e-06	-0.0573251	0.0684043	0.402
	rs11880992	A	G	19	2176403	0.0147883	0.00125754	6.3e-27	0.0063	0.0138	0.6454			rs4788218	C	T	16	30060655	0.0212104	0.00125964	1.3e-58	0.0925792	0.069804	0.1847
	rs11937249	T	G	4	110755321	-0.00775582	0.00127985	0.00014	0.0335	0.0143	0.01894			rs4794665	G	A	17	54850329	-0.00808618	0.00123433	5.7e-06	-0.0741794	0.0683746	0.2779
	rs11974610	A	G	7	99527977	-0.00925759	0.00156375	3.2e-09	0.0262	0.0176	0.1362			rs485047	C	G	9	129726860	0.0104392	0.00137261	2.8e-09	0.186209	0.0787369	0.0180401
	rs11997525	A	T	8	49401982	0.0159857	0.00165358	4.2e-17	0.01	0.0177	0.5722			rs4851594	G	A	2	103103289	0.00914083	0.00123566	1.4e-08	0.0912385	0.0684246	0.1824
	rs12035149	G	C	1	107885018	0.00884305	0.00150001	0.00037	0.0044	0.0177	0.8014			rs4858940	C	T	3	88273071	0.0147542	0.00193293	2.3e-09	0.0526627	0.10829	0.6268
	rs12072845	A	G	1	214630757	-0.0145394	0.00125746	6.4e-27	0.007	0.014	0.6188			rs4899012	C	G	14	61072875	-0.0222928	0.00126451	1.5e-64	-0.0109399	0.0698215	0.8755
	rs12095997	T	C	1	51391845	0.0233218	0.00215191	2.3e-22	0.0216	0.0234	0.3563			rs4912537	T	C	3	184038969	-0.0119036	0.00144547	1.8e-11	-0.0463581	0.0808094	0.5662
	rs12106274	C	G	20	54837898	-0.00962435	0.00131358	2.4e-08	0.0081	0.0148	0.5851			rs4968799	T	A	17	68160901	-0.0188713	0.00195506	4.8e-17	-0.0752625	0.10765	0.4844
	rs12119249	T	C	1	150469480	-0.0116252	0.00185061	3.3e-05	0.0002	0.0209	0.9932			rs5015933	C	T	9	128137418	-0.00932839	0.00123939	5.2e-09	0.0256677	0.0693976	0.7115
	rs12140153	T	G	1	62579891	-0.0143985	0.00215458	2.3e-06	-0.0001	0.0264	0.9964			rs56094641	G	A	16	53818460	0.0304476	0.00125727	1.5e-124	0.0207825	0.0698164	0.7659
	rs12156265	A	G	8	144848756	0.00810874	0.00125602	1.1e-05	-0.0112	0.0149	0.4531			rs57126421	G	A	18	2678008	-0.00987301	0.00146103	1.4e-06	-0.155134	0.0852825	0.0689001
	rs12209223	A	C	6	76164589	0.0177151	0.00204561	4.7e-13	-0.056	0.0239	0.0193402			rs5742915	C	T	15	74336633	0.0111123	0.00123927	3.1e-14	-0.0491902	0.0688599	0.475
	rs1228024	A	C	11	47951353	-0.0117676	0.00130371	1.8e-14	-0.0235	0.0145	0.1046			rs5753630	G	A	22	31861950	0.00819065	0.00125085	5.8e-06	-0.15759	0.0696932	0.0237498
	rs12314162	T	C	12	124826676	0.0198529	0.00167634	2.3e-27	-0.0062	0.0186	0.7402			rs59839808	C	T	18	74329661	-0.012096	0.00219063	0.0034	-0.0641119	0.129473	0.6204
	rs12344515	T	C	9	113801231	-0.00883036	0.00144686	1e-09	-0.0037	0.016	0.8161			rs6081869	G	T	20	20060745	-0.0116024	0.00128579	1.8e-14	-0.141909	0.0711685	0.0461604
	rs12401927	C	T	1	191424825	-0.00787417	0.00142343	3.2e-08	-0.0005	0.0161	0.9751			rs61884730	T	C	11	30547438	0.00816585	0.00144822	1.7e-08	-0.0809932	0.0818489	0.3224
	rs1242507	A	G	17	17365399	0.00857998	0.0012892	2.8e-06	-0.0146	0.0148	0.322			rs62325220	C	G	4	54377540	-0.0144578	0.00173058	6.6e-12	0.0109399	0.0995775	0.9125
	rs1243371	T	C	14	21674392	-0.00820989	0.00149507	4e-08	0.0094	0.0185	0.612099			rs6444847	G	A	3	168904516	0.00734714	0.0013369	0.0039	-0.0272684	0.074631	0.714801
	rs12467963	T	A	2	145345343	-0.00720912	0.00126285	0.0011	0.0175	0.0151	0.2457			rs6502119	T	C	17	80533079	-0.00895408	0.00128006	2.7e-07	-0.0592119	0.0710667	0.4047
	rs12507026	T	A	4	45181334	0.00953955	0.00124301	1.7e-09	0.0065	0.0137	0.6351			rs6570509	T	G	6	142865106	-0.0151003	0.00135789	1e-28	-0.0103534	0.0751511	0.8904
	rs12509014	T	C	4	123825919	-0.0144755	0.00150729	7.7e-17	0.0325	0.0162	0.04492			rs6585827	A	G	10	124165615	0.0109859	0.00123455	5.7e-14	-0.0899247	0.0687671	0.191
	rs12513481	C	G	5	77450828	-0.0136521	0.00144767	4.1e-16	-0.0028	0.0166	0.8664			rs6598198	T	A	12	132598995	0.00923408	0.00157289	0.00043	0.00697561	0.084007	0.9338
	rs12533548	G	A	7	148660579	0.00856308	0.00129777	4.2e-06	-0.0035	0.0149	0.816			rs6603813	G	T	1	2043080	0.00997375	0.0014121	1.6e-07	0.00598207	0.077087	0.9381
	rs12546348	G	C	8	23132773	-0.00733504	0.00133099	0.0036	-0.0207	0.0147	0.1599			rs66674044	T	A	16	19944363	-0.0162072	0.00176515	4.2e-15	-0.054773	0.0981066	0.5766
	rs12552167	T	C	9	139322927	0.00875477	0.00136595	1.5e-10	-0.0304	0.0154	0.0493197			rs6693481	C	T	1	203766395	-0.00789134	0.00133775	0.00037	0.129198	0.0760646	0.0894293
	rs12572123	A	G	10	35034757	-0.00837339	0.00140363	0.00024	0.0097	0.0154	0.5284			rs6779752	A	G	3	85663849	-0.0128862	0.00128975	1.7e-18	0.0469868	0.0710943	0.5087
	rs12580100	G	A	12	56439209	0.0103232	0.00185374	0.0026	0.0062	0.0201	0.756599			rs6900690	A	G	6	126223073	0.00780697	0.00123598	2.7e-05	-0.0459289	0.0696773	0.5098
	rs1260326	C	T	2	27730940	0.0195889	0.00125452	5.8e-50	-0.0085	0.0137	0.535			rs6909149	T	A	6	126638124	0.0171956	0.00124276	1.5e-38	-0.00290421	0.0693448	0.9666
	rs12656549	T	C	5	156761070	-0.00728031	0.00131386	0.003	0.0008	0.0146	0.9583			rs6919534	A	G	6	35246903	0.0204825	0.00175661	2e-26	0.00843548	0.0994822	0.9324
	rs12657771	A	G	5	36787962	-0.0131031	0.00124655	7.6e-21	-0.011	0.0138	0.4278			rs6936615	G	A	6	154383658	0.0101714	0.00164789	6.7e-05	0.134531	0.0872584	0.1231
	rs12694042	T	C	2	207029825	-0.00856597	0.0012336	3.8e-07	-0.0023	0.0137	0.8698			rs6940643	G	A	6	82585857	0.00745489	0.00125727	0.0003	0.0667236	0.069451	0.3367
	rs12713004	G	A	2	23896049	0.0186155	0.00137694	1.2e-36	-0.0238	0.0153	0.1189			rs6955923	T	C	7	111166165	-0.0067502	0.00123391	0.0045	-0.0535408	0.0687381	0.436
	rs12726084	T	C	1	72649154	-0.0102583	0.00152215	1.6e-06	0.0084	0.0182	0.642			rs6984820	T	C	8	144993324	-0.0112455	0.00125156	2.6e-14	-0.0725707	0.0694147	0.2957
	rs12731187	T	C	1	202013757	-0.00742831	0.00129406	0.00094	0.0064	0.0141	0.6497			rs7033487	C	T	9	119129257	-0.024271	0.00154977	2.8e-50	-0.0626204	0.0875488	0.4744
	rs12764498	C	T	10	5043504	-0.0158073	0.00192643	2.3e-11	0.0351	0.0219	0.1096			rs71301804	A	C	3	53088815	0.0194353	0.00209022	1.4e-15	-0.00130085	0.117198	0.9911
	rs12820906	G	A	12	123493123	0.0116357	0.00143054	4.2e-11	-0.001	0.0157	0.951			rs7141420	T	C	14	79899454	0.0117961	0.00124409	2.5e-16	0.13159	0.0685776	0.0550199
	rs12831751	C	A	12	29520017	0.00947525	0.00136455	3.8e-07	0.0165	0.0149	0.2673			rs7188009	A	G	16	81663793	0.00898458	0.0012592	9.7e-08	-0.0583709	0.0698515	0.4033
	rs12907384	C	T	15	86276000	-0.012757	0.0012366	6e-20	0.002	0.0136	0.8856			rs72660086	G	T	1	39578532	0.0122278	0.00150797	5.1e-11	-0.0134906	0.084005	0.8724
	rs12967135	A	G	18	57849023	0.0406743	0.00146085	1.3e-165	0.001	0.016	0.9479			rs72801843	A	T	16	53536345	0.0155999	0.00134475	4.1e-26	0.0592119	0.0731457	0.4182
	rs12981554	G	A	19	3416668	-0.00878028	0.00124933	2.1e-07	-0.0018	0.0143	0.8999			rs73180805	G	A	12	103037430	-0.0131351	0.0016979	1e-14	0	NA	0.9999
	rs13047416	G	C	21	40309436	-0.00728807	0.00128121	0.0013	-0.0203	0.0144	0.159			rs7321045	A	G	13	97040531	0.0070668	0.00125105	1.6e-08	-0.043534	0.0686789	0.5262
	rs13100197	A	G	3	24491484	0.0127357	0.00198148	1.3e-05	-0.0303	0.0239	0.2045			rs744205	A	G	11	69929677	0.0100202	0.00124041	6.6e-11	0.112497	0.0688342	0.1022
	rs13155458	A	G	5	123795569	0.00737855	0.00134665	0.0043	0.0054	0.0151	0.7209			rs747680	C	T	20	61507075	0.00698654	0.00123391	1.5e-08	0.05509	0.0685101	0.4213
	rs13156484	A	G	5	122653399	-0.0182557	0.00124549	1.2e-43	0.0123	0.014	0.3806			rs752070	G	A	2	74918692	0.0106452	0.00185105	8.9e-09	0.183987	0.0958837	0.0549997
	rs13185520	A	G	5	137807260	-0.00735595	0.00124307	0.00033	0.0089	0.0138	0.518			rs7531110	T	G	1	65943872	-0.00707269	0.001256	0.0018	-0.0178399	0.069248	0.7967
	rs13240065	A	G	7	73015369	0.0185337	0.00183972	7.2e-19	-0.0039	0.0213	0.8562			rs7542242	T	C	1	22477493	-0.0101717	0.00132371	1.5e-09	-0.13582	0.073909	0.0661104
	rs13245726	G	T	7	1254730	-0.0110675	0.00195885	1.6e-08	0.0018	0.0242	0.9407			rs7605091	T	G	2	178636333	0.0101268	0.00145989	4e-07	-0.0463581	0.0821045	0.5724
	rs13264909	T	A	8	64702385	-0.00753568	0.00124813	1.6e-09	0.0127	0.0138	0.3565			rs77169818	T	A	18	74983055	-0.024322	0.00308027	2.9e-10	0.150143	0.155332	0.3337
	rs13271368	T	C	8	126506140	-0.0146254	0.00146966	2.5e-18	0.0302	0.0164	0.0655904			rs7728690	T	C	5	88411214	-0.0123707	0.00126411	1.3e-17	-0.0360418	0.0706701	0.6101
	rs13283416	G	T	9	119301607	0.010219	0.00125191	3.3e-11	0.0344	0.0136	0.0116399			rs7731023	G	A	5	36181627	0.00928033	0.00124409	8.7e-09	-0.0129162	0.0695992	0.8528
	rs13340461	T	C	6	41924278	0.0149585	0.00137926	2.1e-22	-0.0103	0.0149	0.490399			rs7767642	A	G	6	55036920	-0.00731585	0.00127558	0.00097	0.0314987	0.072168	0.6625
	rs1341215	A	G	9	111662350	0.0119365	0.00179172	2.7e-06	-0.0108	0.0202	0.5944			rs77771121	T	A	3	61253045	-0.0102608	0.00171287	2.1e-09	-0.0559356	0.0982689	0.5692
	rs13430869	T	G	2	218146818	0.0141489	0.00140479	7.4e-19	-0.0104	0.015	0.4882			rs7794796	T	C	7	150542515	0.0200155	0.00131749	4e-47	0.0295588	0.072009	0.6815
	rs1351394	C	T	12	66351826	-0.026306	0.00123117	2.7e-96	-0.0196	0.0137	0.1532			rs7815955	T	A	8	130737546	-0.0164235	0.00153301	8.8e-22	-0.0556184	0.0851846	0.5138
	rs1360371	C	T	13	78455230	0.01392	0.00147838	4.7e-16	-0.0172	0.0163	0.291			rs78311165	G	C	4	160046565	0.00877343	0.0013316	4.4e-06	0.0129162	0.0757293	0.8646
	rs1363902	T	C	5	64440243	0.00709757	0.00129288	4e-08	0.0095	0.0143	0.5052			rs7910211	C	T	10	81228378	0.0104611	0.00168988	6e-05	0.0285875	0.0912588	0.7541
	rs1374370	A	G	2	85818273	0.0104618	0.00133462	4.5e-10	-0.0167	0.015	0.2663			rs7961994	T	A	12	46774771	0.0159522	0.00126121	1.1e-31	0.0790432	0.0702225	0.2603
	rs138227311	T	C	1	32452080	0.0256517	0.00396676	1e-10	0.0404	0.0474	0.3936			rs8002779	A	G	13	92015977	-0.00860922	0.00125855	7.9e-07	0.0275768	0.0697755	0.6927
	rs139030	G	A	22	43653625	0.00907781	0.00150024	0.00014	0.036	0.0171	0.0352899			rs8034033	A	C	15	38367091	-0.0123543	0.00136392	1.3e-14	0.0508723	0.0758613	0.5025
	rs140493137	A	G	4	87666916	0.0201599	0.00260311	9.6e-10	0.0288	0.0297	0.3322			rs836510	T	C	7	6462646	0.0100986	0.00157528	1.4e-05	0.0207825	0.0850573	0.807
	rs141729694	T	C	5	87999371	0.0163542	0.00236117	4.3e-07	-0.0117	0.025	0.6398			rs876122	G	A	6	6889818	0.010463	0.00188292	0.0027	0.130792	0.106508	0.2195
	rs1431663	C	A	8	73460688	-0.00748301	0.00125111	0.00022	-0.0036	0.0179	0.8406			rs876672	G	A	16	81571600	-0.0138711	0.00222077	4.2e-05	-0.166173	0.133387	0.2129
	rs1443641	T	A	18	32690756	0.00711646	0.00125191	0.0013	-0.0052	0.0139	0.709499			rs933807	C	G	15	62380259	-0.0127415	0.00124004	9.1e-20	0.151003	0.0687657	0.0280899
	rs1443750	G	C	7	121967349	0.0107624	0.00127852	3.8e-12	-0.0069	0.0143	0.6293			rs9398171	T	C	6	108996963	0.021234	0.00135486	2.3e-50	-0.00697561	0.0709071	0.9216
	rs1452822	A	T	8	78138334	0.0197587	0.00136687	2.3e-42	0.011	0.0151	0.4655			rs9465505	A	G	6	19748048	-0.00829004	0.00123612	2e-06	0.0557241	0.0685969	0.4166
	rs1461696	T	C	8	120450605	-0.0134606	0.00141972	2.5e-16	-0.0169	0.0157	0.2829			rs9480933	G	C	6	109742015	-0.0128917	0.00128895	1.5e-18	-0.0625139	0.0724997	0.3886
	rs1464769	G	C	7	113027687	-0.00862012	0.00124224	3.9e-07	-0.0059	0.014	0.6742			rs9491200	G	A	6	124937974	0.00932164	0.00165969	0.0019	-0.0999308	0.09343	0.2847
	rs146753195	G	T	3	50632474	0.041804	0.00412926	4.3e-19	0.1358	0.0486	0.00518501			rs9513510	C	G	13	99571971	-0.011414	0.00134648	2.3e-12	0.085449	0.0758536	0.2599
	rs146851424	C	A	13	50377910	0.0607687	0.00428406	1.1e-40	0.0965	0.046	0.0356697			rs983035	C	T	4	135410583	-0.0070993	0.00124768	0.0013	-0.0723207	0.0691123	0.2954
	rs146981285	T	C	15	56019950	-0.0125545	0.00200025	3.5e-05	-0.0042	0.0231	0.855			rs9838614	G	T	3	38541318	-0.0121613	0.00126286	6e-17	0.07139	0.0706866	0.3126
	rs147110934	T	G	19	55993436	-0.0326494	0.0040105	3.9e-11	-0.103	0.0526	0.0501603			rs9853018	T	C	3	141140968	0.0307155	0.00123766	5.79e-131	0.0401818	0.0684001	0.5569
	rs147233090	T	C	15	44028047	-0.0235279	0.00399906	4e-09	-0.0461	0.0412	0.2637			rs9858533	A	G	3	161455195	0.00708442	0.00123734	1e-08	0.0109399	0.0661268	0.8686
	rs1472852	A	C	4	17910236	-0.0342916	0.00168323	2.9e-87	0.0152	0.0186	0.4138			rs9951619	G	T	18	56882326	0.0117275	0.00147197	1.6e-10	-0.0741794	0.0793011	0.3496
	rs147461490	T	C	14	105858022	0.0239727	0.00355859	1.6e-06	-0.0247	0.0501	0.621999			rs9960619	T	C	18	33046674	0.0102086	0.00130126	4.3e-10	0.0276152	0.0711835	0.697999
	rs1504797	C	T	8	89434405	-0.0102611	0.00134126	2e-09	-0.0015	0.0147	0.9208
	rs1519480	T	C	11	27675712	-0.0153769	0.00131882	2.1e-26	-0.0372	0.0149	0.01287
	rs1521624	A	C	15	79412399	-0.00836718	0.0012438	1.7e-06	-0.0261	0.0136	0.0554102
	rs1542224	C	T	2	223963874	0.0118533	0.00136837	4.6e-13	-0.0066	0.0149	0.659699
	rs156435	A	G	5	53390208	-0.00918842	0.00166476	0.0034	-0.0086	0.0186	0.6447
	rs1573891	C	G	15	99186488	-0.0236882	0.00170105	4.4e-39	-0.0092	0.0189	0.625101
	rs161799	G	A	1	8015560	-0.00840471	0.00130186	1.1e-05	0.0192	0.0141	0.1754
	rs1624064	C	T	6	26378681	-0.00912896	0.00124698	2.5e-08	0.0107	0.0137	0.4358
	rs165656	C	G	22	19948863	0.00791016	0.00124717	2.3e-05	-0.0194	0.0136	0.1549
	rs16844418	C	T	4	3471754	-0.0121358	0.00176053	5.5e-07	0.007	0.0197	0.721601
	rs16916881	A	C	8	95566270	-0.0101177	0.00145143	3.1e-07	0.002	0.0156	0.9005
	rs16942324	A	C	15	89383854	-0.040207	0.00380243	3.9e-21	-0.0957	0.0469	0.0414105
	rs17011108	C	T	4	86800806	0.00765083	0.00134632	0.0013	-0.0262	0.0156	0.0924507
	rs17066856	C	T	18	58049656	-0.0178138	0.00214566	1e-16	0.0031	0.0233	0.8951
	rs17096799	T	A	12	46606122	-0.0208538	0.00372317	2.1e-08	0.0258	0.0399	0.5182
	rs17115481	A	G	5	153358226	-0.00848763	0.00138984	1e-09	0.0107	0.0151	0.4777
	rs17152377	G	T	10	126592852	0.0126598	0.00177269	9.2e-08	0.0265	0.0199	0.1825
	rs1717775	G	T	11	30350254	-0.00902987	0.00147338	8.9e-10	0.0035	0.0166	0.832
	rs17246129	A	G	2	227259964	0.014448	0.00133655	3.1e-22	-0.0116	0.0145	0.4249
	rs17277008	C	T	1	172105162	0.0153423	0.00132336	4.4e-26	-0.0036	0.0149	0.8106
	rs17363646	G	A	1	86823503	0.0127691	0.0017908	1e-12	0.011	0.0193	0.569
	rs1741344	T	C	20	4101800	-0.00748217	0.00128197	0.00053	0.0066	0.0142	0.6406
	rs17443541	C	T	2	200402624	-0.0114601	0.00158371	4.6e-08	-0.0179	0.0185	0.3327
	rs17556750	A	C	4	82155568	0.0115861	0.00135973	1.6e-12	-0.0098	0.0158	0.5364
	rs1780672	C	T	20	35755818	0.012387	0.00157897	4.3e-10	0.0014	0.0181	0.9388
	rs1805165	A	C	2	88874891	-0.0105101	0.00136637	1.4e-09	-0.0277	0.0156	0.0761693
	rs1813212	G	A	11	89301382	-0.00776252	0.00124333	4.3e-05	-0.0021	0.014	0.8803
	rs1841738	G	A	4	88557753	-0.0114583	0.00123935	2.3e-15	-0.0002	0.0138	0.987
	rs1927635	C	T	9	16461905	0.00958063	0.0013043	2.1e-08	0.0075	0.0145	0.6064
	rs1928850	T	A	9	16765520	0.015231	0.00231299	4.5e-06	0.004	0.0248	0.871
	rs1941697	A	G	18	31251276	0.00692758	0.00124164	0.0024	-0.0128	0.0137	0.3503
	rs1951455	C	T	14	91512339	0.00909082	0.00137261	3.5e-06	0.0243	0.0151	0.1083
	rs1971955	G	A	12	122420437	-0.0145421	0.00174793	8.8e-12	0.0082	0.0192	0.67
	rs1986868	G	A	8	10598344	-0.0100094	0.00137665	3.6e-08	-0.0018	0.0154	0.9086
	rs2005172	C	A	17	61996255	0.024241	0.00130081	1.7e-72	-0.0018	0.0148	0.9035
	rs2013265	T	C	8	24092500	-0.0107074	0.00142501	5.7e-09	0.0115	0.016	0.4748
	rs2015561	G	A	17	38593294	-0.0118185	0.00124769	2.7e-16	-0.0038	0.0149	0.7974
	rs2035901	G	A	4	145521867	0.0139641	0.00123619	1.4e-24	0.0029	0.0141	0.8393
	rs204886	C	T	6	32029415	-0.0187115	0.00122602	1.4e-47	0.0075	0.0138	0.5866
	rs2055981	C	T	3	114203969	0.00748641	0.00129415	0.00073	-0.0043	0.0142	0.7601
	rs2089157	T	G	4	45967205	-0.00693214	0.00124952	0.0029	0.0136	0.0138	0.3262
	rs2104449	T	G	1	97082532	0.0102451	0.00136713	6.7e-09	-0.0197	0.0161	0.2211
	rs2138374	C	T	2	190014317	-0.00765011	0.00133469	0.00099	0.016	0.0147	0.274
	rs2140046	C	T	2	169706079	-0.0126816	0.00127738	3.2e-18	-0.0288	0.0142	0.0429705
	rs2166898	A	G	2	121612659	-0.0101489	0.00164049	6.2e-05	-0.0255	0.0203	0.2076
	rs2172839	G	A	3	172048734	-0.00990274	0.00161069	7.8e-05	0.0074	0.0161	0.645199
	rs2197563	A	G	2	233687080	0.0101775	0.00125301	4.6e-11	-0.0171	0.0142	0.2268
	rs2209072	C	A	17	2205719	-0.0075874	0.00127502	0.00027	0.0096	0.014	0.4946
	rs222472	T	C	2	42662911	-0.0165501	0.00182726	1.3e-14	-0.0476	0.0201	0.0178599
	rs2225226	T	C	13	51127270	-0.0298526	0.00150489	1.4e-82	0.0073	0.0164	0.656299
	rs2229094	C	T	6	31540556	-0.0140583	0.00141062	2.1e-18	-0.0018	0.0152	0.9067
	rs224048	A	G	10	64491549	-0.00701158	0.00123737	1.5e-08	-0.0044	0.0136	0.7473
	rs2252720	T	C	20	21223663	-0.0151164	0.00132763	4.9e-25	-0.004	0.015	0.7896
	rs2265309	C	T	10	104487871	-0.0133134	0.00123504	4.3e-22	-0.0055	0.0136	0.6879
	rs2270894	G	C	3	9975386	-0.0172397	0.00158778	1.8e-22	0.0395	0.0182	0.0296401
	rs227723	T	C	17	54778904	0.0104274	0.00134002	7.2e-10	-0.0057	0.0153	0.7113
	rs2281175	C	T	1	1665702	0.011239	0.00131639	1.4e-12	0.032	0.0176	0.0697301
	rs2296316	C	T	14	65520246	-0.0116369	0.00124758	1.1e-15	-0.0112	0.0136	0.4106
	rs2307111	C	T	5	75003678	-0.0145942	0.00126009	5.1e-26	0.0064	0.0141	0.6521
	rs2332175	A	G	14	70345411	-0.00747683	0.00125018	0.00022	-0.0193	0.0137	0.1586
	rs2362487	G	C	10	126208402	0.00789367	0.00144239	0.0044	0.0034	0.0156	0.8265
	rs236587	C	T	17	68203915	-0.00812031	0.00141649	0.00099	0.0071	0.0152	0.641899
	rs2422054	A	T	5	161382474	0.00781656	0.0012769	9.3e-05	-0.0281	0.0141	0.0464002
	rs2437716	C	T	16	9031104	-0.0138446	0.00245741	0.0018	-0.0082	0.0267	0.757801
	rs244711	T	C	5	176509193	0.0194271	0.00142324	2e-37	-0.0268	0.0169	0.1132
	rs2457982	A	G	6	166313684	0.010456	0.00138261	4e-09	0.0219	0.0157	0.1627
	rs246185	C	T	16	14395432	0.0129748	0.00133258	2.1e-17	0.0161	0.0146	0.2708
	rs2504235	G	A	13	28612886	-0.00794143	0.00128601	6.6e-05	0.0006	0.014	0.9655
	rs2521349	A	G	17	67503501	0.00809267	0.00127216	2e-10	-0.0048	0.0139	0.7319
	rs2531991	A	G	16	4023553	0.0151528	0.00142369	1.9e-22	-0.0091	0.0161	0.570401
	rs254963	G	A	5	171224403	-0.00885021	0.00124755	1.3e-07	0.0167	0.0144	0.2461
	rs2569400	A	C	19	41936608	-0.00962173	0.00126673	3.1e-09	-0.0133	0.0138	0.3375
	rs2578557	T	C	5	5473063	-0.00926288	0.00128582	5.9e-08	0.0136	0.0144	0.3447
	rs25849	G	C	16	2265071	0.0174027	0.00136724	4.1e-32	0.0166	0.0156	0.286
	rs2592828	G	C	4	1729425	-0.0105126	0.00123175	1.4e-12	-0.0235	0.0136	0.0838996
	rs2602713	C	A	19	4910021	0.0126864	0.0012559	5.4e-19	-0.0059	0.015	0.696899
	rs2647239	G	A	4	106217349	-0.0172373	0.00125263	4.4e-38	-0.0035	0.0138	0.7976
	rs2650965	G	A	20	6709838	-0.00888979	0.00131858	1.6e-06	0.0031	0.0143	0.8256
	rs2651316	A	G	3	147059334	-0.00834284	0.00143097	0.00055	0.0212	0.0156	0.1732
	rs2663102	C	T	15	99576648	-0.00808954	0.00133167	1.2e-09	-0.0109	0.0148	0.461
	rs2675073	T	C	2	183925766	-0.0150996	0.00241371	4e-10	-0.0384	0.0257	0.1353
	rs2678204	G	T	1	201800511	0.0110855	0.0012967	1.2e-12	0.0108	0.0146	0.4608
	rs2721938	T	C	8	116635611	-0.0123484	0.0012613	1.2e-17	0.0213	0.0139	0.1269
	rs2733287	C	A	12	41880909	0.00821456	0.0012325	2.6e-06	0.004	0.0136	0.770801
	rs2744956	C	T	6	34618937	0.0355963	0.00177308	1.2e-84	0.0435	0.0192	0.0233099
	rs2768950	G	A	4	49064487	-0.00935034	0.00138316	1.4e-06	0.011	0.0167	0.511
	rs2785070	C	T	10	89774578	0.00869209	0.00124557	3e-07	0.0096	0.0136	0.4796
	rs2803888	A	C	1	219004615	-0.00898874	0.00124683	5.6e-08	-0.0164	0.0137	0.2309
	rs282303	A	C	5	67315659	0.013066	0.00215867	0.00014	-0.0147	0.0242	0.5423
	rs28391281	C	T	1	38408974	-0.00778173	0.00123269	2.7e-05	-0.0189	0.0139	0.1744
	rs284315	G	A	1	10734800	-0.00844967	0.0012263	5.6e-07	0.0019	0.0148	0.8998
	rs28504597	A	G	22	46400334	0.0172809	0.00254917	1.2e-06	-0.026	0.0417	0.5326
	rs28701981	C	T	9	98217581	0.0195391	0.00129857	3.6e-46	-0.0074	0.0147	0.611799
	rs28757157	T	C	15	51545401	-0.022089	0.00304904	4.3e-08	0.0434	0.0319	0.1738
	rs2881198	C	G	7	46634506	-0.0121439	0.00123866	1.1e-17	-0.0394	0.0139	0.00466498
	rs2884345	A	G	14	53323211	-0.00749778	0.00136313	0.0038	-0.0176	0.0148	0.2351
	rs2885697	T	G	1	41544279	-0.0205816	0.00130011	1.9e-52	-0.0231	0.0143	0.107
	rs2900208	A	C	12	11878464	0.0153679	0.00128932	9.4e-29	0.0189	0.0147	0.1986
	rs2902406	C	G	10	102660281	0.0169768	0.00124677	3.2e-37	-0.0034	0.0137	0.8034
	rs2917776	C	T	2	55542632	0.00712636	0.00124159	0.00095	-0.024	0.0139	0.0833297
	rs291979	A	G	10	121129797	0.0110677	0.00146866	4.8e-09	-0.0022	0.016	0.891
	rs2952615	C	G	5	112138888	-0.0116065	0.00126779	5.4e-15	0.0033	0.0141	0.8164
	rs2968669	G	C	4	4889866	0.00721149	0.00123894	0.00059	-0.0129	0.0141	0.3579
	rs2970599	A	G	1	212183497	0.00931061	0.00124544	7.7e-09	-0.0058	0.0139	0.6791
	rs310796	T	G	12	77453226	0.0106276	0.00132514	1.1e-10	-0.0025	0.0146	0.8652
	rs3110496	G	A	17	27917771	0.00871854	0.001329	5.4e-06	-0.0263	0.0146	0.0728098
	rs3116201	A	G	2	233074205	-0.0193304	0.00206993	9.8e-16	-0.0186	0.0232	0.4233
	rs31210	A	G	5	134361020	-0.0137678	0.00141927	3e-17	-0.0179	0.0157	0.2523
	rs3184504	C	T	12	111884608	0.0136606	0.00123037	1.2e-23	0.0455	0.0137	0.000897491
	rs3218036	A	G	19	30305684	0.0134013	0.00132123	3.6e-19	-0.0031	0.0146	0.8317
	rs332115	A	G	10	28926054	-0.0095007	0.00138052	5.9e-07	-0.0166	0.0154	0.2802
	rs34045288	T	C	6	40369081	0.00972778	0.0013024	8.1e-09	0.0056	0.0148	0.707801
	rs34118426	G	A	12	94201279	-0.0122593	0.00133907	5.4e-15	0.0076	0.0163	0.64
	rs34172679	T	C	16	24840381	-0.0119203	0.00155975	2.1e-09	-0.0076	0.0176	0.6673
	rs34345560	A	G	11	69081998	0.00950928	0.0015686	0.00013	0.0075	0.0178	0.6721
	rs343952	A	G	2	45003405	0.0109278	0.00170177	1.4e-05	0.0078	0.0192	0.6831
	rs34478611	A	G	9	35753898	0.0111493	0.00144005	9.8e-10	-0.0098	0.0161	0.5429
	rs34517439	A	C	1	78450517	0.0349641	0.00190113	1.5e-70	0.0422	0.025	0.0910395
	rs34776209	T	C	7	23513093	-0.0180359	0.00143054	1.9e-32	-0.018	0.016	0.2592
	rs348263	T	C	20	47795420	0.0113277	0.00135008	4.8e-12	0.0042	0.0154	0.7848
	rs34879158	C	A	20	32300634	-0.0217669	0.00140426	3.4e-49	-0.029	0.0164	0.0768405
	rs34924814	C	A	1	217817062	0.00817674	0.00136281	2e-09	0.0143	0.0165	0.384
	rs35251247	A	G	11	43878459	0.00947713	0.00136553	3.9e-07	-0.0033	0.0151	0.8282
	rs35268848	A	C	16	67927240	0.0483682	0.00657559	1.9e-09	0.1243	0.1118	0.2662
	rs35506085	A	G	11	2165576	-0.0206666	0.00160085	4e-33	-0.0211	0.0173	0.2226
	rs35658696	G	A	5	102338811	-0.0171421	0.00275188	4.7e-05	-0.0669	0.0362	0.0644006
	rs35665085	A	G	22	17625915	-0.0185514	0.00269097	5.4e-07	-0.0771	0.0361	0.0325402
	rs35710322	C	T	18	46933945	0.012986	0.00124524	1.8e-20	-0.0089	0.0141	0.5274
	rs357486	C	T	3	153885503	0.00904631	0.00123458	2.3e-08	-0.0083	0.0139	0.5498
	rs35756741	T	C	12	12868701	-0.016905	0.00213837	2.7e-10	0.001	0.0242	0.9678
	rs35811052	G	A	16	15128416	-0.0112212	0.00141258	2e-10	-0.0009	0.0162	0.9576
	rs35874463	G	A	15	67457698	0.0195358	0.0026462	1.6e-08	-0.0188	0.0359	0.5992
	rs36000545	G	A	17	79093822	-0.016091	0.00127863	2.6e-31	-0.0237	0.0154	0.1229
	rs3735352	T	C	7	139724555	0.0120033	0.00154522	8e-10	0.0206	0.0215	0.338
	rs3740591	T	C	10	70287303	0.0118602	0.00125346	3e-16	0.0179	0.0149	0.2293
	rs3751866	C	T	16	84771304	-0.00859583	0.00143382	2e-09	-0.0051	0.016	0.752101
	rs3771382	G	C	2	71559445	-0.0123076	0.00124277	4e-18	-0.0082	0.0141	0.5626
	rs3772051	A	G	2	241672904	-0.00844451	0.00146909	0.0009	0.0025	0.0173	0.8833
	rs3773851	T	A	3	196866549	0.00706183	0.00123146	0.00098	0.0021	0.0137	0.8769
	rs3782232	A	G	12	57116249	-0.0213216	0.00239733	5.9e-14	0.0131	0.0273	0.6306
	rs3783350	A	G	14	101199022	-0.0113552	0.00154232	1.8e-08	0.0036	0.0172	0.8337
	rs3809569	G	A	15	66999828	0.0142425	0.00144275	5.5e-18	0.0171	0.0154	0.2673
	rs3812422	T	G	8	25316661	-0.0078078	0.00129031	0.00014	-0.0129	0.0141	0.3592
	rs3818696	G	A	6	169363115	-0.00788605	0.00125312	3.1e-05	0.0167	0.0138	0.2276
	rs3822742	A	C	5	139059017	0.0126009	0.00127774	6.1e-18	-0.0217	0.0141	0.1245
	rs3853252	A	G	6	152170247	0.0153241	0.00123969	4.2e-30	0.0227	0.0139	0.1018
	rs3895907	G	A	1	75006027	-0.00729387	0.0012389	0.00039	-0.0203	0.0137	0.1391
	rs3913369	T	G	3	55481075	0.0105166	0.00144579	3.5e-08	0.0047	0.0164	0.776301
	rs3925	A	G	8	38281658	-0.0106423	0.00143594	1.2e-08	0.0023	0.0161	0.8843
	rs4076108	T	A	3	13736088	0.00962827	0.00143652	2e-06	-0.0198	0.0162	0.2214
	rs41271299	T	C	6	19839415	0.0455808	0.00278467	3.2e-55	-0.0207	0.0364	0.5697
	rs41311445	C	A	22	42070374	-0.0242442	0.00210565	1.1e-25	0.0071	0.0242	0.7693
	rs4252548	T	C	19	55879672	-0.0362713	0.00421566	7.7e-13	0.0889	0.0493	0.0711705
	rs4282339	A	G	5	168256240	-0.0200718	0.00151446	4.3e-35	-0.013	0.0167	0.4384
	rs4369779	C	T	18	20735408	0.0286399	0.00151291	6.4e-76	0.0388	0.0172	0.02386
	rs4373831	G	A	10	93647749	0.0115152	0.00204571	0.0018	0.0013	0.0225	0.9552
	rs4407387	C	G	3	152331086	0.007957	0.00129419	7.8e-05	0.0142	0.0143	0.3203
	rs4532931	C	A	10	22837014	-0.00856563	0.00127113	1.6e-06	0.0054	0.0141	0.6991
	rs4536320	T	C	13	21334083	-0.0117967	0.00165499	1e-12	-0.0113	0.0178	0.5264
	rs45474992	T	C	19	47724564	-0.0382568	0.00334474	2.7e-25	0.0487	0.0461	0.2907
	rs45528934	T	C	14	23793305	0.0167232	0.00167523	1.8e-18	0.0368	0.0199	0.0645595
	rs4681994	C	T	3	56715363	-0.0112386	0.00123379	8.3e-15	0.0201	0.0137	0.1421
	rs4711965	A	T	6	50937412	0.0167918	0.00163771	1.1e-19	-0.0022	0.0184	0.904
	rs4714814	C	T	6	44714045	-0.00783707	0.00124056	2.7e-05	0.0074	0.0138	0.592
	rs4722837	G	A	7	28770047	-0.00716745	0.0012416	0.00078	-0.0008	0.0138	0.9554
	rs4723807	G	A	7	38954251	-0.00784167	0.00134785	0.0006	0.0021	0.0149	0.8878
	rs475591	C	T	1	36642420	0.00841264	0.00124455	1.4e-06	-0.002	0.0144	0.8891
	rs4788218	C	T	16	30055750	0.0212104	0.00125964	1.3e-58	-0.0208	0.014	0.1371
	rs4793982	C	T	17	46835925	0.0208384	0.00340479	9.3e-05	0.047	0.0361	0.1933
	rs4794665	G	A	17	54850329	-0.00808618	0.00123433	5.7e-06	0.0139	0.0136	0.3068
	rs4795318	T	C	17	36949053	0.00928285	0.00123602	5.9e-09	0.0063	0.0136	0.6463
	rs4845852	T	C	1	11233559	-0.0143058	0.00139877	1.5e-19	0.0137	0.0156	0.3798
	rs485047	C	G	9	129714426	0.0104392	0.00137261	2.8e-09	0.008	0.0153	0.603
	rs4851594	G	A	2	103101012	0.00914083	0.00123566	1.4e-08	0.0122	0.0136	0.372
	rs485554	C	G	3	172137343	0.0185888	0.0013298	2.1e-39	0.0211	0.015	0.16
	rs4858940	C	T	3	88254820	0.0147542	0.00193293	2.3e-09	-0.0103	0.0225	0.6475
	rs4864606	A	G	4	57763451	-0.00851653	0.00132366	1.2e-10	-0.0133	0.0145	0.3606
	rs4887925	C	G	16	73784416	-0.00755677	0.00125875	0.00019	0.0048	0.0138	0.728299
	rs4898834	A	G	14	54723103	-0.00747972	0.00134372	0.0026	-0.0104	0.0148	0.4793
	rs4899012	C	G	14	61003889	-0.0222928	0.00126451	1.5e-64	0.0183	0.0138	0.1867
	rs4912537	T	C	3	184038969	-0.0119036	0.00144547	1.8e-11	0.0084	0.0162	0.6032
	rs4912905	C	G	5	142730376	-0.00932324	0.00143008	7.1e-06	0.0017	0.0161	0.9157
	rs4968799	T	A	17	68158831	-0.0188713	0.00195506	4.8e-17	0.0046	0.0217	0.8304
	rs4973930	C	A	3	41306063	0.00923203	0.00123485	7.6e-09	0.0072	0.0138	0.6026
	rs4980067	A	C	10	81136129	-0.0113815	0.00123307	2.7e-15	-0.0203	0.014	0.147
	rs4980826	A	C	12	578349	0.00790972	0.00125745	3.2e-10	-0.0016	0.014	0.9083
	rs498685	C	T	18	13088673	-0.00831904	0.00125696	3.6e-06	-0.0059	0.0139	0.671699
	rs5015933	C	T	9	128137418	-0.00932839	0.00123939	5.2e-09	0.0251	0.0136	0.0650205
	rs514328	A	G	19	44280837	0.0130509	0.0020361	1.5e-10	-0.0008	0.0241	0.9736
	rs520161	C	T	7	28210660	-0.0131261	0.00134794	2.1e-17	-0.0083	0.0152	0.587
	rs527248	G	A	1	177875514	0.0218589	0.00151003	1.7e-42	-0.0057	0.0176	0.746401
	rs55758152	A	G	5	171317318	0.0105266	0.00132891	2.4e-10	0.0287	0.0164	0.08041
	rs558107	G	A	13	30172458	-0.010598	0.00125768	3.6e-12	-0.0241	0.014	0.0846798
	rs55831773	T	C	17	7559037	-0.0144036	0.00157528	6e-15	-0.0133	0.0181	0.4635
	rs55944294	A	C	6	18993264	0.0195759	0.00197129	3.1e-18	-0.0157	0.0235	0.5051
	rs56094641	G	A	16	53806453	0.0304476	0.00125727	1.5e-124	-0.0251	0.0138	0.0693793
	rs56207600	A	G	11	126196537	0.0118522	0.00197453	0.00019	-0.0396	0.0229	0.0831802
	rs56311196	T	C	4	28502335	-0.0108951	0.00177033	7.5e-05	-0.0068	0.0187	0.7168
	rs57126421	G	A	18	2656989	-0.00987301	0.00146103	1.4e-06	-0.0213	0.0165	0.198
	rs5742915	C	T	15	74336633	0.0111123	0.00123927	3.1e-14	0.0351	0.0136	0.01017
	rs57481308	C	T	14	93405676	-0.00912217	0.00127571	8.6e-08	0.0309	0.0142	0.0302399
	rs5752989	A	G	22	30365780	-0.0100615	0.00125079	8.7e-11	0.0092	0.0138	0.5042
	rs5753630	G	A	22	31861950	0.00819065	0.00125085	5.8e-06	-0.0379	0.0139	0.00633199
	rs578366	G	A	6	81591034	-0.0114896	0.00124372	2.5e-15	0.0044	0.0138	0.749601
	rs57866767	C	T	10	96023077	0.0138675	0.00124441	7.7e-24	-0.0136	0.0137	0.3201
	rs58403320	A	G	9	137261840	-0.0107218	0.00148828	5.8e-08	0.0055	0.0165	0.738501
	rs58857770	G	C	19	7208110	-0.00995371	0.00126472	3.5e-10	0.0107	0.0142	0.4494
	rs59725651	G	A	18	77184667	-0.00746073	0.00131161	0.0013	-0.0062	0.0157	0.693201
	rs59839808	C	T	18	74323384	-0.012096	0.00219063	0.0034	0.0069	0.026	0.791799
	rs59985551	T	C	2	56106928	-0.018237	0.00146693	1.7e-30	-0.006	0.0159	0.705801
	rs6026578	G	C	20	57463472	-0.00937296	0.00128247	2.7e-08	-0.0269	0.0147	0.0672094
	rs603321	G	A	6	140256669	-0.0122207	0.00143689	1.8e-12	0.0199	0.0159	0.2121
	rs60804050	A	G	1	118870373	-0.0117843	0.00140557	5.1e-12	0.0238	0.0157	0.1302
	rs6081869	G	T	20	20060745	-0.0116024	0.00128579	1.8e-14	-0.0051	0.0148	0.730601
	rs6142059	C	T	20	32544327	0.0094436	0.00123782	2.4e-09	-0.011	0.014	0.4309
	rs61482805	G	C	9	139102317	-0.00780778	0.00131542	0.00029	-0.0071	0.0148	0.633501
	rs61729527	T	C	8	77761919	-0.0226682	0.00278237	3.7e-11	-0.0331	0.0354	0.3502
	rs61878760	A	G	11	12807189	0.0151875	0.00224797	1.4e-06	0.0622	0.0249	0.0123101
	rs61884730	T	C	11	30529887	0.00816585	0.00144822	1.7e-08	0.0165	0.0158	0.2955
	rs62107261	C	T	2	422144	-0.0471226	0.00287392	2e-55	-0.0392	0.0366	0.2839
	rs62246311	A	G	3	9498143	0.0115231	0.00203032	0.0014	0.005	0.0223	0.824
	rs62325220	C	G	4	54295227	-0.0144578	0.00173058	6.6e-12	0.0111	0.0199	0.5767
	rs62338991	C	T	4	111561987	0.0111267	0.0020267	4e-08	-0.0111	0.024	0.6426
	rs6235	G	C	5	95728898	0.0152275	0.00138939	6e-23	0.018	0.0154	0.2409
	rs62372052	G	A	5	42724294	0.0286471	0.0019738	9.9e-44	0.0159	0.0253	0.5287
	rs62439025	C	G	6	166592164	0.0104178	0.00171723	0.00013	-0.0128	0.02	0.5212
	rs62466118	A	G	7	92716556	-0.025788	0.00394204	6.1e-06	-0.0722	0.0709	0.3088
	rs62515437	T	G	8	57160328	0.0201393	0.0014768	2.4e-37	-0.0009	0.0167	0.9547
	rs62621197	T	C	19	8670147	-0.0320748	0.00339064	3.1e-16	0.0031	0.0468	0.9467
	rs62621812	A	G	7	127015083	0.0424779	0.00449691	3.5e-16	0.0067	0.0513	0.8968
	rs6416914	G	A	17	39262850	-0.00815592	0.00134148	1.2e-09	0.0041	0.0148	0.780301
	rs6435153	T	C	2	203292039	-0.0119458	0.00204628	0.00053	-0.0251	0.024	0.2972
	rs6444847	G	A	3	168904516	0.00734714	0.0013369	0.0039	-0.0005	0.0148	0.975
	rs6448733	G	A	4	31028190	0.00824129	0.00129936	2.3e-05	-0.0001	0.0148	0.9952
	rs6450346	C	T	5	55014771	-0.0134939	0.00134606	1.2e-18	-0.0012	0.0148	0.9354
	rs648103	C	T	3	27550301	-0.00764994	0.00128041	0.00023	-0.0094	0.0146	0.5201
	rs6500249	G	A	16	49778147	-0.00861841	0.00140542	8.7e-05	0.0035	0.0161	0.8284
	rs6502119	T	C	17	80504266	-0.00895408	0.00128006	2.7e-07	0.0085	0.0148	0.5632
	rs6570509	T	G	6	142716286	-0.0151003	0.00135789	1e-28	-0.0198	0.0149	0.1851
	rs6585827	A	G	10	124165615	0.0109859	0.00123455	5.7e-14	-0.019	0.0136	0.1627
	rs6598198	T	A	12	132552494	0.00923408	0.00157289	0.00043	0.0186	0.0174	0.2846
	rs6603813	G	T	1	2043080	0.00997375	0.0014121	1.6e-07	-0.002	0.0157	0.8967
	rs663344	C	G	9	98316331	-0.0167114	0.00162778	1e-24	0.0211	0.0193	0.2751
	rs6657613	T	A	1	17328200	0.00682419	0.00122735	0.0027	-0.0223	0.0136	0.1009
	rs66674044	T	A	16	19904344	-0.0162072	0.00176515	4.2e-15	0.043	0.02	0.0309999
	rs667515	C	G	11	69449076	-0.0091293	0.00127154	7e-08	-0.016	0.0146	0.2741
	rs6693481	C	T	1	203766395	-0.00789134	0.00133775	0.00037	0.0058	0.0149	0.6984
	rs67141907	T	C	13	42805360	0.0113977	0.00174015	5.8e-06	0.0092	0.0184	0.6178
	rs6747657	A	G	2	112003163	0.00769801	0.00136434	1.7e-08	0.0008	0.0153	0.9608
	rs67551338	T	C	12	3393100	0.0262514	0.00259299	4.3e-19	-0.0528	0.0289	0.0672496
	rs6762578	A	G	3	128992047	0.016046	0.00148814	4.2e-22	-0.03	0.0168	0.0735394
	rs6779752	A	G	3	85663849	-0.0128862	0.00128975	1.7e-18	0.0157	0.014	0.2646
	rs6821305	C	A	4	122713863	0.0131621	0.00125644	1.1e-20	0.0103	0.0138	0.4557
	rs6874142	G	T	5	172753555	0.0189517	0.00205249	2.6e-15	0.0282	0.0272	0.301
	rs6898746	A	T	5	60843706	-0.00978269	0.00123878	2.9e-10	-0.0024	0.0138	0.8615
	rs6900690	A	G	6	126223032	0.00780697	0.00123598	2.7e-05	0.0022	0.0137	0.8703
	rs6902789	A	G	6	105358192	0.0110667	0.00127981	5.3e-13	-0.0065	0.0144	0.6532
	rs6909149	T	A	6	126631091	0.0171956	0.00124276	1.5e-38	0.0086	0.0138	0.5347
	rs6919534	A	G	6	35246903	0.0204825	0.00175661	2e-26	0.0173	0.0198	0.3818
	rs6936615	G	A	6	154355100	0.0101714	0.00164789	6.7e-05	0.0214	0.0182	0.2388
	rs6940643	G	A	6	82575450	0.00745489	0.00125727	0.0003	0.0129	0.0139	0.3552
	rs6955923	T	C	7	111116149	-0.0067502	0.00123391	0.0045	0.0072	0.014	0.6077
	rs6972291	C	T	7	55802063	-0.011531	0.00162098	1.1e-07	-0.0089	0.0184	0.6275
	rs6984820	T	C	8	144993324	-0.0112455	0.00125156	2.6e-14	0.0198	0.0139	0.1542
	rs7010306	T	C	8	23383408	0.0120351	0.00148646	5.7e-11	-0.0268	0.0164	0.1022
	rs7033487	C	T	9	119129257	-0.024271	0.00154977	2.8e-50	0.0316	0.0179	0.0778198
	rs7129320	A	G	11	68388220	-0.023451	0.00165735	1.9e-41	-0.0041	0.0188	0.8258
	rs71301804	A	C	3	53073314	0.0194353	0.00209022	1.4e-15	-0.0031	0.0226	0.8899
	rs7132908	A	G	12	50263148	0.0129523	0.00126639	1.5e-19	0.0235	0.014	0.0929394
	rs7134283	A	G	12	24071748	-0.0118376	0.00137055	5.8e-13	-0.0126	0.0153	0.4115
	rs71385734	G	T	16	2160503	-0.0233413	0.0016536	3.1e-40	-0.0109	0.0191	0.5693
	rs7141420	T	C	14	79899454	0.0117961	0.00124409	2.5e-16	0.0068	0.0136	0.617401
	rs71420186	A	G	14	50960918	-0.0163065	0.00248962	5.8e-06	-0.0636	0.0318	0.0452699
	rs7149169	A	G	14	103833065	0.0105184	0.0013819	2.7e-09	-0.0149	0.0162	0.357
	rs7150606	T	G	14	68413076	-0.0117079	0.0017711	3.8e-06	-0.0266	0.0196	0.1749
	rs715463	G	A	14	75900521	-0.00703713	0.001237	0.0013	-0.0145	0.0136	0.2838
	rs71564907	C	A	7	65086756	0.00814845	0.00147388	3.2e-08	0.0219	0.018	0.2236
	rs717169	C	G	22	33050315	-0.00990247	0.00173693	1.2e-08	-0.0174	0.0193	0.3672
	rs7188009	A	G	16	81660642	0.00898458	0.0012592	9.7e-08	0.0085	0.0139	0.5416
	rs7223535	A	G	17	29211667	-0.0259969	0.0013892	3.8e-73	-0.0175	0.0157	0.2658
	rs7229351	A	G	18	46516374	-0.0104404	0.00128148	3.7e-11	-0.0066	0.0142	0.641599
	rs7245985	G	T	19	30710410	-0.011367	0.00152558	9.3e-09	0.0232	0.0169	0.1694
	rs7262524	T	C	20	60983973	-0.00891201	0.00140742	2.4e-05	-0.0145	0.0164	0.3772
	rs72656010	C	T	8	57122215	-0.0382391	0.00182675	2.7e-92	-0.0149	0.0198	0.450199
	rs72660086	G	T	1	39571992	0.0122278	0.00150797	5.1e-11	0.0074	0.0164	0.6506
	rs72664840	T	C	14	35596323	-0.0110541	0.00161205	7e-07	-0.02	0.0175	0.2543
	rs72754922	A	G	5	42547714	-0.0162261	0.00258763	3.6e-05	-0.0132	0.0286	0.6436
	rs72755233	A	G	15	100692953	-0.0155064	0.0019602	2.6e-10	-0.0244	0.0276	0.377
	rs72786007	A	G	10	18594798	-0.011302	0.00183605	7.5e-05	0.02	0.0203	0.3259
	rs72801843	A	T	16	53508802	0.0155999	0.00134475	4.1e-26	-0.0127	0.015	0.3994
	rs72885917	C	A	2	172416376	-0.0202371	0.00142177	5.7e-41	-0.0119	0.0162	0.4601
	rs73052033	C	T	3	185828465	-0.0127056	0.00158772	1.2e-10	-0.0485	0.0181	0.00726608
	rs73085996	C	G	7	25656363	-0.00810147	0.00146534	3.2e-08	0.0002	0.0162	0.9917
	rs73129767	A	C	12	66131393	-0.0101831	0.0015216	2.2e-06	0.0132	0.0178	0.4594
	rs73175572	G	A	3	185490184	0.0278093	0.00197432	4.7e-40	0.0094	0.0214	0.6611
	rs73180805	G	A	12	103036662	-0.0131351	0.0016979	1e-14	-0.0202	0.0184	0.2706
	rs7321045	A	G	13	97034410	0.0070668	0.00125105	1.6e-08	-0.0072	0.0136	0.5933
	rs74048171	A	C	11	2093603	-0.00978083	0.0014113	4.2e-07	-0.0249	0.0155	0.1091
	rs744205	A	G	11	69929677	0.0100202	0.00124041	6.6e-11	-0.0035	0.0135	0.7975
	rs74565893	T	C	11	2786095	-0.0350776	0.00554524	2.5e-10	-0.0344	0.0545	0.5277
	rs747680	C	T	20	61507075	0.00698654	0.00123391	1.5e-08	0.0161	0.014	0.2479
	rs7503332	G	T	17	63563513	0.00840507	0.00124831	1.7e-06	-0.0249	0.0151	0.0980189
	rs7513326	A	G	1	159895536	-0.0071676	0.00124945	0.00097	-0.0029	0.0139	0.8345
	rs7518221	C	T	1	225561346	-0.00995723	0.00128609	9.8e-10	0.0141	0.0144	0.3283
	rs7520575	T	A	1	50502671	-0.00900354	0.0013071	5.7e-07	-0.0015	0.0151	0.9199
	rs752070	G	A	2	74824970	0.0106452	0.00185105	8.9e-09	-0.0018	0.0203	0.9312
	rs7528419	G	A	1	109817192	0.0095543	0.00147654	9.8e-06	-0.0148	0.0165	0.3669
	rs7531110	T	G	1	65937065	-0.00707269	0.001256	0.0018	0.0045	0.014	0.7465
	rs7542242	T	C	1	22477493	-0.0101717	0.00132371	1.5e-09	-0.0061	0.0144	0.672201
	rs7559547	T	C	2	615627	0.0296562	0.00161547	2.9e-70	-0.0374	0.0176	0.0335197
	rs75786059	G	A	1	26449327	0.0153983	0.00161592	1.6e-16	-0.0106	0.0177	0.548399
	rs7605091	T	G	2	178635553	0.0101268	0.00145989	4e-07	0.006	0.0161	0.7085
	rs7605182	C	A	2	144040750	0.0101144	0.00172088	0.00042	0.0013	0.0184	0.9429
	rs7610673	G	A	3	81011573	-0.00734365	0.00129576	0.0014	0.0023	0.0143	0.8712
	rs7619139	A	T	3	25110415	0.0104955	0.00125396	5.8e-12	-0.0023	0.0138	0.8684
	rs7633464	A	G	3	98715823	0.0100186	0.00123152	4.1e-11	0.0086	0.0137	0.5318
	rs76364830	A	G	8	13372120	-0.0217192	0.00255305	1.8e-12	0.008	0.0295	0.7855
	rs76513770	C	T	16	72505534	-0.0152364	0.00184715	1.6e-11	-0.0377	0.0219	0.0858005
	rs7679463	C	A	4	77351710	-0.0070503	0.00123955	0.0013	0.009	0.0137	0.5111
	rs76798800	T	G	1	154994978	0.0219064	0.00139212	8.6e-51	-0.005	0.0157	0.752199
	rs7689420	C	T	4	145568352	0.028251	0.00164209	2.5e-61	-0.0315	0.018	0.0811204
	rs76895963	G	T	12	4384844	0.0922545	0.00477282	3.1e-78	-0.0226	0.0599	0.7059
	rs7706886	A	G	5	32722319	0.0127622	0.00140893	1.3e-14	-0.0185	0.0168	0.2719
	rs77093479	G	C	17	79429575	-0.0111809	0.00167561	2.5e-06	0.0155	0.0188	0.4078
	rs77159542	G	A	1	170190337	0.014164	0.00247772	0.0011	0.0101	0.0294	0.731799
	rs77169818	T	A	18	74980601	-0.024322	0.00308027	2.9e-10	0.0129	0.0349	0.713099
	rs7728690	T	C	5	88411214	-0.0123707	0.00126411	1.3e-17	-0.0042	0.014	0.7616
	rs7731023	G	A	5	36181627	0.00928033	0.00124409	8.7e-09	0.0137	0.0138	0.3179
	rs773145	C	G	9	77668969	-0.0068394	0.0012523	0.0047	-0.0106	0.0139	0.4444
	rs7740107	A	T	6	130374461	-0.0305252	0.00139365	2.4e-101	-0.0015	0.0156	0.9228
	rs774214	C	T	12	56918566	-0.00796886	0.0013025	9.5e-05	0.0289	0.0146	0.0484195
	rs7755185	G	A	6	152339615	0.00848007	0.00132876	1.7e-10	-0.0029	0.0149	0.8454
	rs7767642	A	G	6	55036783	-0.00731585	0.00127558	0.00097	0.012	0.0141	0.3949
	rs77760034	A	T	7	46606906	-0.0196971	0.002387	1.6e-11	0.0264	0.039	0.4985
	rs77771121	T	A	3	61221102	-0.0102608	0.00171287	2.1e-09	0.0213	0.0192	0.2663
	rs7788672	C	G	7	93139177	0.0113381	0.00123496	4.3e-15	-0.0108	0.0136	0.4299
	rs7791952	A	G	7	135001592	0.00770383	0.00140101	0.0038	-0.0012	0.0158	0.9381
	rs7794796	T	C	7	150540196	0.0200155	0.00131749	4e-47	0.0103	0.0147	0.484
	rs7808966	C	A	7	156303612	-0.00736583	0.00126633	0.0006	0.0002	0.0146	0.9917
	rs7815955	T	A	8	130719567	-0.0164235	0.00153301	8.8e-22	-0.012	0.0171	0.4825
	rs78311165	G	C	4	160024044	0.00877343	0.0013316	4.4e-06	0.0008	0.0151	0.9586
	rs78378222	G	T	17	7571752	0.0824672	0.00572366	4.6e-42	-0.0288	0.1186	0.808
	rs7843128	C	T	8	22473465	-0.00862164	0.00128919	2.3e-06	0.0398	0.0142	0.00501303
	rs7873683	C	T	9	89922872	0.00738836	0.00125266	0.00037	0.0015	0.0139	0.9161
	rs790153	G	A	5	127458770	-0.00802838	0.001234	7.7e-06	-0.0012	0.0137	0.9274
	rs7909735	T	G	10	53284232	0.00798548	0.0014056	0.0013	0.0271	0.0153	0.0766408
	rs7910211	C	T	10	81228378	0.0104611	0.00168988	6e-05	-0.0199	0.0182	0.2724
	rs7952436	T	C	11	67024534	-0.0352962	0.00224821	1.5e-50	0.0146	0.0313	0.6399
	rs7958151	A	C	12	131617635	-0.00797084	0.00128557	5.6e-05	0.0069	0.0144	0.6337
	rs7961994	T	A	12	46755112	0.0159522	0.00126121	1.1e-31	-0.0183	0.0139	0.1876
	rs7971536	A	T	12	102373788	-0.0113858	0.00123281	2.6e-15	0.0143	0.0137	0.2955
	rs7978217	G	T	12	20630869	0.00715528	0.00126924	1.7e-08	0.0137	0.0183	0.454099
	rs79890392	T	C	19	49576155	-0.00777368	0.00140663	0.0033	0.0298	0.0158	0.0587598
	rs7994783	G	T	13	41661922	-0.00831807	0.00134686	6.6e-05	0.0098	0.0153	0.521
	rs8002779	A	G	13	92015977	-0.00860922	0.00125855	7.9e-07	0.0164	0.0138	0.2359
	rs8005894	A	G	14	92316755	0.00742275	0.00124074	0.00022	-0.0116	0.0136	0.3936
	rs8019890	A	C	14	21538067	0.011705	0.00125608	1.2e-15	-0.0255	0.0145	0.0788497
	rs8034033	A	C	15	38367091	-0.0123543	0.00136392	1.3e-14	-0.0039	0.0146	0.7878
	rs8043280	G	C	15	93425874	-0.00820582	0.00132748	6.4e-10	-0.0113	0.0151	0.453
	rs8059189	A	G	16	86417349	-0.0123903	0.00129093	8.2e-17	0.0072	0.0141	0.6088
	rs8067974	G	A	17	43232566	-0.0155605	0.00131637	3.1e-27	-0.0108	0.0145	0.4588
	rs8091287	C	T	18	45753742	-0.00866858	0.00146325	0.00031	0.0319	0.018	0.0762992
	rs8130733	G	A	21	47433552	-0.0093552	0.00147359	2.2e-05	-0.0068	0.0165	0.6787
	rs822552	G	C	7	148650634	0.0121338	0.0013994	4.3e-13	-0.0075	0.017	0.6593
	rs836510	T	C	7	6458161	0.0100986	0.00157528	1.4e-05	-0.0184	0.0172	0.2847
	rs855206	C	A	12	102957819	-0.017198	0.00206445	8e-12	-0.0334	0.0226	0.1398
	rs862057	T	C	14	74978865	0.00718053	0.0013006	0.0034	0.009	0.0143	0.5282
	rs876122	G	A	6	6886297	0.010463	0.00188292	0.0027	0.0232	0.0208	0.2647
	rs876672	G	A	16	81571600	-0.0138711	0.00222077	4.2e-05	-0.0131	0.0258	0.6124
	rs8904	A	G	14	35871217	-0.00848357	0.00128279	3.8e-06	0.0175	0.014	0.2109
	rs894360	C	T	8	135601194	-0.0195843	0.00128439	1.7e-47	0.0065	0.0141	0.6455
	rs9291926	G	T	5	67599656	-0.0124571	0.00123468	6.2e-19	-0.0012	0.0137	0.9296
	rs9295	A	G	2	36777825	0.00928115	0.00134975	6.1e-07	0.0019	0.015	0.898
	rs9317002	A	C	13	59175727	0.00984005	0.00124492	2.7e-10	0.0125	0.0138	0.3668
	rs9327336	C	T	5	123990270	0.00900365	0.00129631	3.8e-07	-0.0118	0.0144	0.4115
	rs933807	C	G	15	62274940	-0.0127415	0.00124004	9.1e-20	0.0162	0.014	0.2472
	rs9350850	C	T	6	81050236	0.0249528	0.00227092	4.4e-23	0.0005	0.0266	0.9851
	rs9379084	A	G	6	7231843	-0.0168819	0.0019805	1.5e-12	0.0191	0.0221	0.3872
	rs9398171	T	C	6	108988184	0.021234	0.00135486	2.3e-50	0.0003	0.0148	0.9811
	rs946197	C	G	1	56602308	0.0145325	0.00145809	2.1e-18	-0.0131	0.0159	0.4105
	rs9465505	A	G	6	19726083	-0.00829004	0.00123612	2e-06	-0.0027	0.0138	0.8439
	rs9479012	G	A	6	151657994	0.0123476	0.00210002	0.00041	0.002	0.0225	0.9304
	rs9480933	G	C	6	109671391	-0.0128917	0.00128895	1.5e-18	-0.011	0.0142	0.4373
	rs9491200	G	A	6	124934182	0.00932164	0.00165969	0.0019	-0.0021	0.0181	0.9069
	rs9513510	C	G	13	99571922	-0.011414	0.00134648	2.3e-12	0.0057	0.015	0.704099
	rs9540493	G	A	13	66205704	-0.00852166	0.00124734	8.4e-08	0.0008	0.014	0.9565
	rs9596810	T	C	13	54056553	-0.00786275	0.00128447	9.3e-05	0.0195	0.0147	0.183
	rs9634212	A	C	12	93993266	0.0255264	0.00149064	9.7e-61	-0.0263	0.017	0.1204
	rs9636630	G	A	21	37474029	-0.00800203	0.00146389	0.0046	0.0095	0.0162	0.558799
	rs968821	C	G	9	94187634	-0.0109781	0.00130158	3.3e-12	0.0012	0.0146	0.9365
	rs979131	T	C	20	6566965	-0.0110274	0.00129946	2.1e-12	0.0119	0.0144	0.4095
	rs9800418	C	T	5	77641008	0.00795697	0.00143858	3.2e-08	0.0103	0.0161	0.5235
	rs981002	A	T	4	12881731	-0.012077	0.00139265	4.2e-13	0.016	0.0156	0.3052
	rs9810734	T	A	3	112874860	0.00817288	0.00137833	0.0003	-0.0145	0.0151	0.3394
	rs981938	A	G	2	218275818	0.0171339	0.00132349	2.5e-33	-0.0179	0.0145	0.2156
	rs983035	C	T	4	135410583	-0.0070993	0.00124768	0.0013	-0.0432	0.0137	0.00166399
	rs9832740	C	G	3	72393141	-0.00823792	0.00123542	2.6e-06	-0.0027	0.0141	0.8496
	rs9838614	G	T	3	38537671	-0.0121613	0.00126286	6e-17	-0.022	0.014	0.1162
	rs9853018	T	C	3	141101961	0.0307155	0.00123766	5.79e-131	-0.0123	0.0138	0.3719
	rs9858533	A	G	3	161425444	0.00708442	0.00123734	1e-08	-0.0014	0.0137	0.9213
	rs9882731	C	G	3	171906978	-0.0122412	0.0012519	1.4e-17	0.0097	0.0145	0.5063
	rs9892365	G	A	17	59491384	-0.0180491	0.00131343	5.7e-38	0.003	0.0146	0.8401
	rs9925273	G	A	16	375900	-0.0107501	0.00160557	2.1e-06	0.0007	0.0182	0.9678
	rs9951619	G	T	18	56882326	0.0117275	0.00147197	1.6e-10	0.0271	0.0158	0.0862204
	rs9960148	T	G	18	23417359	-0.00787041	0.00126835	5.5e-05	0.0088	0.0141	0.531401
	rs9960619	T	C	18	33040095	0.0102086	0.00130126	4.3e-10	0.0013	0.0143	0.9271
	rs9976812	G	C	21	39690245	-0.0133915	0.00125722	1.7e-21	0.0099	0.0141	0.4847

## Sheet: Supp Table 7 Trunk fatfree mass
Supplementary Table 7. Summary statistics used in the Mendelian randomization study of Trunk fat free mass on the risk of ALS and FTD
ALS	SNP	effect_allele	other_allele	Ch	pos	Beta.exp	Se.exp	P-value.exp	Beta.out	Se.out	P-value.out		FTD (TDP-43 Subtype)	SNP	effect_allele	other_allele	Ch	pos	Beta.exp	Se.exp	P-value.exp	Beta.out	Se.out	P-value.out
	rs10020631	A	G	4	69353863	-0.00869147	0.00143688	1.5e-09	0.0587	0.02	0.00342997			rs10128597	A	G	11	8694830	-0.0082404	0.00139359	0.00034	-0.00642057	0.0768834	0.9334
	rs1004030	C	T	14	23305649	-0.0086294	0.00125669	6.6e-07	-0.0228	0.0142	0.1081			rs10170082	C	T	2	42704423	-0.016817	0.00183283	4.5e-15	-0.1683	0.106209	0.113
	rs1005696	G	T	21	37443480	0.00718347	0.00126476	0.0013	-0.012	0.0137	0.3825			rs10242866	T	C	7	17920613	0.00949972	0.00126305	5.4e-09	0.0741794	0.0690826	0.2829
	rs10119967	C	A	9	99268421	0.0175434	0.00153816	3.9e-25	-0.0405	0.017	0.01734			rs10269774	A	G	7	92264410	0.0275729	0.00131848	4.1e-92	-0.0676366	0.0726269	0.3517
	rs10128597	A	G	11	8694830	-0.0082404	0.00139359	0.00034	-0.0126	0.0152	0.4052			rs1040617	G	A	14	92432308	-0.00718644	0.00124982	8.9e-09	0.116894	0.0684069	0.0874802
	rs10170082	C	T	2	42623452	-0.016817	0.00183283	4.5e-15	-0.048	0.0201	0.0168601			rs10485622	G	A	20	50939536	-0.017358	0.00156664	1.6e-23	-0.0337636	0.0878832	0.7008
	rs10170971	C	G	2	242492779	-0.00954948	0.00123784	1.2e-09	0.0076	0.014	0.5872			rs1064213	A	G	2	198950240	0.011033	0.00123336	3.7e-14	0.00598207	0.0669486	0.9288
	rs10203320	C	T	2	9771620	0.00953587	0.00132242	5.6e-08	0.0226	0.0149	0.1299			rs10748128	T	G	12	69827658	0.0130802	0.00130055	8.5e-19	-0.00020002	0.0715865	0.9978
	rs10226050	G	A	7	8061334	0.00917377	0.00124156	1.5e-08	0.0235	0.0136	0.0852806			rs10811668	A	C	9	22164991	-0.00867461	0.00154206	0.0019	-0.0596439	0.0855818	0.4859
	rs10242866	T	C	7	17920613	0.00949972	0.00126305	5.4e-09	-0.0034	0.0138	0.8081			rs10818951	G	A	9	127137803	0.00718981	0.00125705	0.0011	-0.103806	0.0696544	0.1362
	rs10269774	A	G	7	92253972	0.0275729	0.00131848	4.1e-92	-0.0105	0.0143	0.4611			rs10822055	A	T	10	52786701	-0.010493	0.00146216	7.2e-08	-0.0166376	0.0813093	0.8379
	rs10280623	C	T	7	87202544	0.00882036	0.00155719	1.5e-08	-0.0001	0.0173	0.9933			rs10823156	C	G	10	69959242	0.006767	0.00123711	0.0045	0.027988	0.0683857	0.682299
	rs10283100	G	A	8	120596023	0.0272432	0.00270392	7.1e-19	-0.0259	0.0289	0.37			rs10835381	G	A	11	28669964	-0.00891849	0.00127782	3e-07	-0.0560414	0.0713976	0.4325
	rs1040457	T	C	1	176802119	0.0156404	0.00126013	2.3e-30	-0.0132	0.0179	0.4609			rs10870597	G	A	13	115043016	-0.0101926	0.00146121	3e-07	-0.0694573	0.0822916	0.3986
	rs1040617	G	A	14	92432308	-0.00718644	0.00124982	8.9e-09	0.0292	0.0138	0.0334996			rs10925635	C	A	1	235594182	0.00824911	0.00128279	1.3e-05	0.132503	0.07186	0.0652094
	rs10423120	G	A	19	17422036	-0.0110232	0.00160138	5.8e-07	-0.0105	0.0178	0.5554			rs10948	T	G	19	10793749	-0.0136832	0.0013126	1.9e-21	0.00060018	0.0768389	0.9938
	rs1047891	A	C	2	211540507	0.0166875	0.00132446	2.1e-31	-0.0013	0.0154	0.9303			rs10950207	T	C	7	70106061	0.00772595	0.00127293	0.00013	-0.0222456	0.0719738	0.7573
	rs10485622	G	A	20	50912495	-0.017358	0.00156664	1.6e-23	0.0109	0.0177	0.5371			rs11001399	C	A	10	77221744	-0.0118498	0.00125039	2.6e-16	-0.0148886	0.0669058	0.8239
	rs1049193	C	G	12	53873844	-0.0122085	0.00164276	1.1e-08	0.0118	0.0186	0.5242			rs11014285	A	G	10	25178864	0.0197514	0.0016866	1.1e-26	-0.141333	0.0972287	0.1461
	rs10492145	G	A	12	15109056	-0.00767737	0.00139036	0.0034	0.034	0.0159	0.0329602			rs11021307	T	C	11	95537358	0.00713972	0.00125332	1.2e-08	-0.0436385	0.0698954	0.5324
	rs10498672	G	C	6	7797840	0.0112526	0.00161843	3.6e-07	0.0097	0.0185	0.599601			rs11058226	C	T	12	122943376	0.0160324	0.00141254	7.4e-25	0.0689214	0.0786301	0.3807
	rs1064213	A	G	2	198950240	0.011033	0.00123336	3.7e-14	-0.0126	0.0136	0.3549			rs11142705	A	G	9	73765477	-0.00779753	0.00126149	6.4e-10	-0.0507671	0.069629	0.4659
	rs10748128	T	G	12	69827658	0.0130802	0.00130055	8.5e-19	-0.0005	0.0145	0.9746			rs11237265	T	C	11	77587973	0.00713838	0.00130169	0.0042	0.129272	0.0703878	0.0662796
	rs10775348	G	A	16	88806348	0.0133276	0.00135971	1.1e-17	0.0038	0.0153	0.8024			rs11243202	C	T	6	7720059	0.0198479	0.00123841	8.3e-53	0.129272	0.0685624	0.05938
	rs10780910	A	T	9	90849255	-0.010324	0.00126316	3e-11	-0.0008	0.0139	0.9533			rs1126339	A	G	14	75906573	-0.00697849	0.00123869	0.0018	-0.0119286	0.0669764	0.8586
	rs10798945	T	C	1	33858873	0.0111721	0.0014277	5.1e-10	-0.0053	0.0164	0.7461			rs11628929	G	A	14	24844054	-0.0132547	0.00130995	4.6e-19	0.13159	0.0730494	0.0716506
	rs10811668	A	C	9	22164991	-0.00867461	0.00154206	0.0019	-0.0092	0.0165	0.574399			rs11635080	T	G	15	75921636	0.0105079	0.0014276	1.8e-08	0.0629748	0.078498	0.4224
	rs10818951	G	A	9	127131062	0.00718981	0.00125705	0.0011	-0.0016	0.0139	0.9104			rs11647120	G	A	16	24856775	-0.0118316	0.00156153	3.5e-09	0.168899	0.0848961	0.0466595
	rs10822055	A	T	10	52752880	-0.010493	0.00146216	7.2e-08	-0.0112	0.0165	0.498901			rs11689727	A	C	2	25482970	-0.011509	0.00131167	1.7e-13	0.0732505	0.0719318	0.3084
	rs10823156	C	G	10	69951841	0.006767	0.00123711	0.0045	0.0114	0.0137	0.4051			rs11709402	G	A	3	131574485	0.00821933	0.0013819	0.00027	-0.0979436	0.0778213	0.2082
	rs10835381	G	A	11	28644830	-0.00891849	0.00127782	3e-07	-0.0343	0.0141	0.01493			rs1176314	G	T	13	81226164	-0.00758388	0.00125268	0.00014	0.026344	0.0686871	0.7014
	rs10861681	T	C	12	107334262	-0.00986681	0.00135302	3e-08	-0.0024	0.015	0.8741			rs11803414	A	G	1	224575018	-0.00898054	0.00150639	2.5e-09	0.0198026	0.08309	0.8116
	rs10870597	G	A	13	114999636	-0.0101926	0.00146121	3e-07	0.0344	0.016	0.0323102			rs1187428	C	A	14	54693468	-0.00758899	0.00135016	0.0019	0.112609	0.0754932	0.1358
	rs10899736	A	G	7	50546925	-0.00948854	0.00124619	2.7e-09	-0.0028	0.0137	0.8352			rs11997525	A	T	8	49441535	0.0160883	0.00165893	3.1e-17	-0.0343844	0.0928292	0.711101
	rs10925635	C	A	1	235573486	0.00824911	0.00128279	1.3e-05	-0.0259	0.0146	0.0761904			rs12072845	A	G	1	214630757	-0.0144686	0.0012615	1.9e-26	-0.0212236	0.0700217	0.7618
	rs10931008	C	T	2	183238919	-0.0118418	0.00130023	8.4e-16	0.0013	0.0146	0.9298			rs12546348	G	C	8	23139436	-0.00745079	0.00133528	0.0024	-0.0448928	0.0734075	0.5408
	rs10943915	T	A	6	83617970	0.00834917	0.00135573	7.3e-05	0.0189	0.0155	0.2223			rs12572123	A	G	10	35097449	-0.00852323	0.00140815	0.00014	-0.0372866	0.0778325	0.631899
	rs10945541	G	A	6	158740218	-0.00954257	0.00130666	2.8e-08	0.0168	0.0144	0.2439			rs12580100	G	A	12	56439209	0.010456	0.0018597	0.0019	0.0610951	0.0985918	0.535499
	rs10948	T	G	19	10754905	-0.0136832	0.0013126	1.9e-21	0.0174	0.0144	0.226			rs1260326	C	T	2	27730940	0.0196593	0.00125855	5.3e-50	-0.0129162	0.0714816	0.8566
	rs10950207	T	C	7	70105168	0.00772595	0.00127293	0.00013	-0.0044	0.0142	0.7582			rs12670224	A	G	7	134998730	0.0078596	0.00142168	3.2e-08	0.111541	0.0752354	0.1382
	rs11001399	C	A	10	77221744	-0.0118498	0.00125039	2.6e-16	-0.0142	0.0142	0.3173			rs12967135	A	G	18	57851763	0.0410157	0.00146557	2.4e-167	-0.0259334	0.0815209	0.7504
	rs11014285	A	G	10	25178864	0.0197514	0.0016866	1.1e-26	0.024	0.019	0.2068			rs13022633	G	T	2	190160414	-0.0078922	0.00132872	0.00029	-0.0430595	0.0731399	0.556
	rs11021307	T	C	11	95501407	0.00713972	0.00125332	1.2e-08	0.0045	0.0139	0.748001			rs13220932	T	C	7	46479186	-0.0181692	0.00230233	3e-10	0.001998	0.145526	0.989
	rs11042725	A	C	11	10325325	-0.0129793	0.00123635	8.8e-21	0.0126	0.0137	0.3563			rs13340461	T	C	6	41924278	0.0150783	0.00138364	1.2e-22	0.131028	0.0752862	0.08179
	rs11058226	C	T	12	122938958	0.0160324	0.00141254	7.4e-25	-0.0069	0.0156	0.659601			rs1351394	C	T	12	66359752	-0.026491	0.00123515	4.8e-97	0.0229616	0.0685192	0.7375
	rs11065015	T	C	12	120520863	-0.0260774	0.00387002	1.6e-06	0.1219	0.0471	0.0096801			rs1452822	A	T	8	78178485	0.0197117	0.00137126	7.4e-42	0.113329	0.075704	0.1344
	rs11125074	A	G	2	46655260	0.00737393	0.00123643	2.5e-09	0.0089	0.0136	0.512			rs1472852	A	C	4	18017730	-0.0343064	0.00168862	9.2e-87	-0.0534008	0.0939898	0.5699
	rs111365325	T	C	5	170865229	-0.0145151	0.00146721	4.5e-18	-0.0057	0.0164	0.7272			rs1519480	T	C	11	27695464	-0.0153667	0.00132307	3.5e-26	0.0142003	0.0736254	0.8471
	rs111391498	G	A	4	1341553	-0.026403	0.00289986	8.6e-15	-0.0384	0.0377	0.3081			rs165656	C	G	22	19951271	0.00783341	0.00125119	3.8e-05	0.0261387	0.0683145	0.702
	rs11142705	A	G	9	73765477	-0.00779753	0.00126149	6.4e-10	-0.0083	0.0138	0.546799			rs16966212	C	T	15	38361447	0.0138129	0.00246734	0.0022	0.222343	0.129739	0.0865705
	rs11198591	A	G	10	120515892	0.008626	0.00128491	1.9e-07	0.0133	0.0141	0.3456			rs17011108	C	T	4	86800806	0.00776621	0.0013506	8.9e-09	-0.00410843	0.0742218	0.9559
	rs11217863	A	G	11	120293138	-0.0132577	0.00193373	7.1e-07	0.0122	0.0222	0.5836			rs17115481	A	G	5	153358226	-0.00860855	0.00139428	6.7e-05	0.0276152	0.0771265	0.720299
	rs11237265	T	C	11	77381958	0.00713838	0.00130169	0.0042	-0.0233	0.0144	0.1054			rs17152377	G	T	10	126592852	0.012541	0.00177842	1.8e-07	0.14583	0.0968978	0.1323
	rs11240565	T	C	1	205722958	0.0122388	0.00125721	2.1e-17	0.0027	0.0141	0.8503			rs1717775	G	T	11	30361377	-0.00911559	0.00147813	7e-05	-0.11015	0.0855185	0.1977
	rs11243202	C	T	6	7719065	0.0198479	0.00123841	8.3e-53	0.0204	0.0137	0.136			rs17246129	A	G	2	227263582	0.0145126	0.00134087	2.7e-22	0.08158	0.0737082	0.2685
	rs112544217	T	C	2	20222686	-0.0293045	0.00429099	8.5e-07	-0.0506	0.0587	0.388			rs1780672	C	T	20	35762680	0.0126061	0.00158405	1.7e-10	0.0723557	0.0888218	0.4153
	rs112560164	A	G	14	93112924	0.0134495	0.0015804	1.7e-12	0.0018	0.0177	0.9175			rs1805165	A	C	2	88895351	-0.0106309	0.00137077	8.8e-10	0.0589011	0.0787662	0.4546
	rs1126339	A	G	14	75906323	-0.00697849	0.00123869	0.0018	-0.0055	0.0136	0.6853			rs1841738	G	A	4	88585847	-0.0114258	0.00124331	3.9e-15	0.0153167	0.0684232	0.8229
	rs113907898	G	C	16	30514041	-0.0163811	0.0029522	0.0029	-0.0702	0.0337	0.0370502			rs1928850	T	A	9	16768707	0.0152766	0.00232045	4.6e-06	0.243346	0.135255	0.0719996
	rs115053453	G	A	5	130570345	-0.0147565	0.00168437	1.9e-14	-0.0174	0.0184	0.3464			rs1951455	C	T	14	91512599	0.0090734	0.00137701	4.4e-06	0.0584769	0.0763313	0.4436
	rs115179432	G	A	2	33348679	-0.0233302	0.00239772	2.2e-17	0.0295	0.0287	0.3041			rs2013265	T	C	8	24092500	-0.0108248	0.00142958	3.7e-09	0.08158	0.0764402	0.2858
	rs11545482	T	C	2	70315987	-0.031337	0.00434858	5.8e-08	0.0592	0.0561	0.2915			rs2034923	C	A	12	41940533	0.00816423	0.00123647	4e-06	0.0620354	0.0687375	0.3668
	rs11578046	A	G	1	23425139	-0.0131265	0.00131414	1.7e-18	0.004	0.0143	0.7777			rs2035901	G	A	4	145521867	0.0139513	0.00124015	2.3e-24	-0.0922249	0.0684935	0.1782
	rs11588850	G	A	1	227927242	-0.0121576	0.00164522	1.5e-08	-0.0083	0.0195	0.6728			rs2172839	G	A	3	172048734	-0.010137	0.00161582	3.5e-05	-0.0526627	0.0819758	0.5206
	rs11590433	G	A	1	21505827	0.0100622	0.00129559	8.1e-10	-0.0003	0.0153	0.9858			rs2265309	C	T	10	104500659	-0.0134043	0.00123901	2.8e-22	0.0110609	0.0683217	0.8714
	rs11611651	A	G	12	133380790	0.0157531	0.00218279	5.3e-08	0.0089	0.0247	0.7175			rs236587	C	T	17	68203915	-0.00829838	0.00142102	0.00052	-0.079735	0.0769749	0.3003
	rs11613704	A	C	12	980925	0.0149992	0.0015441	2.6e-17	-0.0301	0.0181	0.0950211			rs2504235	G	A	13	28637838	-0.00789291	0.00129013	9.5e-05	0.0690286	0.0711635	0.332
	rs11618507	T	G	13	30172751	0.0125229	0.00148499	3.4e-12	-0.0012	0.0176	0.946			rs2650965	G	A	20	6710434	-0.00892672	0.00132284	1.5e-06	-0.0957403	0.0737118	0.194
	rs116211567	C	T	2	68425404	-0.0187321	0.00226527	1.3e-11	-0.0152	0.0256	0.5523			rs2663102	C	T	15	99579537	-0.00819068	0.00133598	8.7e-05	0.0856668	0.0745917	0.2508
	rs11622992	C	T	14	75019157	-0.00806657	0.00126764	2e-10	0.0011	0.0143	0.94			rs2678204	G	T	1	201800868	0.0112152	0.00130085	6.6e-13	0.00399202	0.0736741	0.9568
	rs11628929	G	A	14	24844054	-0.0132547	0.00130995	4.6e-19	0.0085	0.0144	0.5554			rs2721938	T	C	8	116636281	-0.0124338	0.00126536	8.7e-18	-0.0168571	0.0700982	0.81
	rs11635080	T	G	15	75878956	0.0105079	0.0014276	1.8e-08	0.005	0.0157	0.7501			rs2724616	G	A	12	11880581	-0.0155577	0.00129312	2.4e-28	0.0252152	0.0718678	0.7257
	rs11647120	G	A	16	24819806	-0.0118316	0.00156153	3.5e-09	-0.0049	0.0175	0.7771			rs2744956	C	T	6	34825662	0.035836	0.00177871	2.8e-85	0.0497421	0.0951142	0.600999
	rs11648796	G	A	16	792190	0.0157855	0.0015384	1.1e-19	-0.0403	0.0177	0.02249			rs2884345	A	G	14	53323211	-0.00755759	0.0013675	0.0033	0.0701006	0.0759857	0.3563
	rs116817990	G	A	1	178989260	-0.0202656	0.00343567	0.00037	-0.0057	0.0434	0.8954			rs2902406	C	G	10	102706598	0.01707	0.0012508	2.1e-37	-0.0036065	0.0682417	0.9579
	rs11684531	G	A	2	219835489	-0.012257	0.00181525	1.5e-06	-0.0368	0.0288	0.2022			rs310796	T	G	12	77453226	0.0107763	0.00132941	5.2e-11	-0.00299551	0.0846919	0.9718
	rs11689727	A	C	2	25458100	-0.011509	0.00131167	1.7e-13	-0.0023	0.0147	0.8745			rs3110496	G	A	17	27917771	0.00886018	0.00133324	3e-06	0.00170145	0.071454	0.981
	rs11709402	G	A	3	131551027	0.00821933	0.0013819	0.00027	0.0039	0.0155	0.8008			rs31210	A	G	5	134372685	-0.0138715	0.0014238	2e-17	-0.0391567	0.0783448	0.6172
	rs1171336	G	A	1	190327270	-0.00833166	0.00123854	1.7e-06	-0.0007	0.0137	0.9577			rs3184504	C	T	12	111884608	0.0138173	0.00123433	4.4e-24	0.107059	0.0687209	0.1192
	rs11739036	A	G	5	32723478	-0.0122918	0.00134356	5.8e-15	0.0035	0.0159	0.8265			rs34879158	C	A	20	32333181	-0.0219806	0.00140881	7e-50	0.07139	0.0780743	0.3605
	rs117451679	G	A	12	17245591	0.0115198	0.00203712	1.6e-08	0.0171	0.0245	0.4852			rs3751866	C	T	16	84780907	-0.00855633	0.00143843	0.00027	0.0334348	0.0803618	0.6773
	rs117543413	T	C	10	79543740	-0.0364473	0.00476149	1.9e-10	0.0537	0.0624	0.3901			rs3771382	G	C	2	71645946	-0.0124367	0.00124677	2e-18	0.108588	0.0695163	0.1183
	rs11756783	T	A	6	101118109	-0.00806913	0.00123891	7.4e-06	0.0109	0.0137	0.428			rs3809569	G	A	15	66999828	0.0143797	0.00144741	2.9e-18	0.173953	0.0764824	0.0229398
	rs1176314	G	T	13	81221014	-0.00758388	0.00125268	0.00014	-0.001	0.0137	0.9434			rs3913369	T	G	3	55481075	0.0104817	0.00145042	4.9e-08	-0.0645385	0.0817402	0.4298
	rs11794152	G	A	9	23345347	0.00950652	0.00125769	4.1e-09	-0.0097	0.0142	0.4939			rs4076108	T	A	3	13744059	0.00982926	0.00144109	9.1e-07	0.0620354	0.0795195	0.4353
	rs1179721	G	A	2	217736023	0.00820983	0.00139768	0.00043	0.0218	0.0154	0.157			rs4282339	A	G	5	168256240	-0.0201891	0.00151931	2.7e-35	-0.0331432	0.0850665	0.6968
	rs11803414	A	G	1	224554729	-0.00898054	0.00150639	2.5e-09	0.0382	0.0162	0.0185699			rs4369779	C	T	18	20735408	0.028961	0.00151775	3.6e-76	-0.0401818	0.0852427	0.6374
	rs118173451	C	T	22	28356600	-0.0297807	0.00499978	0.00026	-0.0759	0.083	0.3605			rs4635681	G	A	3	152310614	0.0105227	0.00169946	5.9e-05	0.152721	0.0914809	0.0950408
	rs1182207	A	G	7	2810746	-0.0199564	0.00135865	7.7e-44	0.0158	0.0151	0.2961			rs4681994	C	T	3	56716922	-0.0112289	0.00123774	1.2e-14	-0.0696717	0.0687832	0.3112
	rs11855017	A	C	15	42096146	0.0129583	0.00160878	8e-11	0.0192	0.0178	0.2806			rs475591	C	T	1	36642858	0.00850488	0.00124854	9.6e-07	-0.0573251	0.0684043	0.402
	rs1187428	C	A	14	54693468	-0.00758899	0.00135016	0.0019	-0.0109	0.0147	0.4577			rs4788218	C	T	16	30060655	0.021285	0.00126369	1.2e-58	0.0925792	0.069804	0.1847
	rs11880992	A	G	19	2176403	0.0149302	0.00126159	2.6e-27	0.0063	0.0138	0.6454			rs4794665	G	A	17	54850329	-0.00812133	0.0012383	5.4e-06	-0.0741794	0.0683746	0.2779
	rs11937249	T	G	4	110755321	-0.00766969	0.00128395	0.00023	0.0335	0.0143	0.01894			rs485047	C	G	9	129726860	0.0104932	0.00137702	2.5e-09	0.186209	0.0787369	0.0180401
	rs11974610	A	G	7	99527977	-0.00951305	0.00156879	0.00013	0.0262	0.0176	0.1362			rs4858940	C	T	3	88273071	0.0148412	0.00193909	2e-09	0.0526627	0.10829	0.6268
	rs11997525	A	T	8	49401982	0.0160883	0.00165893	3.1e-17	0.01	0.0177	0.5722			rs4899012	C	G	14	61072875	-0.0223898	0.00126856	1e-69	-0.0109399	0.0698215	0.8755
	rs12035149	G	C	1	107885018	0.00892196	0.00150481	0.0003	0.0044	0.0177	0.8014			rs4912537	T	C	3	184038969	-0.0120345	0.00145008	1e-16	-0.0463581	0.0808094	0.5662
	rs12072845	A	G	1	214630757	-0.0144686	0.0012615	1.9e-26	0.007	0.014	0.6188			rs4968799	T	A	17	68160901	-0.019147	0.00196129	1.6e-17	-0.0752625	0.10765	0.4844
	rs12095997	T	C	1	51391845	0.0234777	0.00215882	1.5e-22	0.0216	0.0234	0.3563			rs5015933	C	T	9	128137418	-0.00940446	0.00124338	3.9e-09	0.0256677	0.0693976	0.7115
	rs12106274	C	G	20	54837898	-0.00975938	0.00131782	1.3e-08	0.0081	0.0148	0.5851			rs525297	C	A	3	161475537	0.00695479	0.00124264	0.0022	0.0109399	0.0667765	0.8699
	rs12119249	T	C	1	150469480	-0.0115792	0.00185651	4.5e-05	0.0002	0.0209	0.9932			rs56094641	G	A	16	53818460	0.0305915	0.0012613	6e-125	0.0207825	0.0698164	0.7659
	rs12140153	T	G	1	62579891	-0.0147182	0.00216148	9.8e-07	-0.0001	0.0264	0.9964			rs57126421	G	A	18	2678008	-0.00986694	0.00146572	1.7e-06	-0.155134	0.0852825	0.0689001
	rs12148418	A	G	15	38490400	-0.0112044	0.00124136	1.8e-14	0.0115	0.0137	0.3998			rs5742915	C	T	15	74336633	0.0110987	0.00124329	4.4e-14	-0.0491902	0.0688599	0.475
	rs12156265	A	G	8	144848756	0.0080852	0.00126008	1.4e-05	-0.0112	0.0149	0.4531			rs5753630	G	A	22	31861950	0.00814921	0.00125489	8.4e-07	-0.15759	0.0696932	0.0237498
	rs12188627	G	A	5	60720682	-0.00990053	0.00123547	1.1e-10	-0.008	0.0137	0.5575			rs58416107	A	G	12	28699164	-0.0117214	0.00136087	7.1e-13	-0.0828383	0.0746928	0.2675
	rs12209223	A	C	6	76164589	0.0179656	0.00205213	2e-13	-0.056	0.0239	0.0193402			rs59839808	C	T	18	74329661	-0.0120319	0.00219762	0.0044	-0.0641119	0.129473	0.6204
	rs1228024	A	C	11	47951353	-0.011839	0.00130793	1.4e-14	-0.0235	0.0145	0.1046			rs6081869	G	T	20	20060745	-0.0116611	0.00128995	1.6e-14	-0.141909	0.0711685	0.0461604
	rs12314162	T	C	12	124826676	0.0197941	0.00168173	5.6e-27	-0.0062	0.0186	0.7402			rs61884730	T	C	11	30547438	0.00836956	0.00145287	0.00084	-0.0809932	0.0818489	0.3224
	rs12344515	T	C	9	113801231	-0.0090777	0.00145152	4e-10	-0.0037	0.016	0.8161			rs62325220	C	G	4	54377540	-0.014701	0.00173608	2.5e-12	0.0109399	0.0995775	0.9125
	rs12401927	C	T	1	191424825	-0.00781384	0.00142797	0.0044	-0.0005	0.0161	0.9751			rs6444847	G	A	3	168904516	0.00745949	0.00134117	0.0027	-0.0272684	0.074631	0.714801
	rs1242507	A	G	17	17365399	0.00857508	0.00129332	3.4e-06	-0.0146	0.0148	0.322			rs6502119	T	C	17	80533079	-0.00893155	0.00128416	3.5e-07	-0.0592119	0.0710667	0.4047
	rs1243371	T	C	14	21674392	-0.00828238	0.00149986	0.0033	0.0094	0.0185	0.612099			rs6570509	T	G	6	142865106	-0.0150481	0.0013622	2.3e-23	-0.0103534	0.0751511	0.8904
	rs12467963	T	A	2	145345343	-0.00731339	0.00126692	0.00078	0.0175	0.0151	0.2457			rs6575985	T	C	14	103892000	0.0104235	0.0013754	3.5e-09	-0.0383251	0.075895	0.6136
	rs12507026	T	A	4	45181334	0.00964214	0.00124698	1.1e-09	0.0065	0.0137	0.6351			rs6585827	A	G	10	124165615	0.0111284	0.00123852	2.6e-14	-0.0899247	0.0687671	0.191
	rs12509014	T	C	4	123825919	-0.0145335	0.00151209	7.1e-17	0.0325	0.0162	0.04492			rs6598198	T	A	12	132598995	0.00920799	0.00157799	0.00054	0.00697561	0.084007	0.9338
	rs12513481	C	G	5	77450828	-0.0137772	0.00145228	2.4e-16	-0.0028	0.0166	0.8664			rs6603813	G	T	1	2043080	0.00998552	0.00141661	1.8e-07	0.00598207	0.077087	0.9381
	rs12533548	G	A	7	148660579	0.00867307	0.00130197	2.7e-06	-0.0035	0.0149	0.816			rs66674044	T	A	16	19944363	-0.0164661	0.00177078	1.4e-15	-0.054773	0.0981066	0.5766
	rs12546348	G	C	8	23132773	-0.00745079	0.00133528	0.0024	-0.0207	0.0147	0.1599			rs6693481	C	T	1	203766395	-0.00783762	0.00134204	0.00052	0.129198	0.0760646	0.0894293
	rs12552167	T	C	9	139322927	0.00886251	0.00137033	1e-10	-0.0304	0.0154	0.0493197			rs6719296	A	G	2	103118881	0.00925501	0.00123971	8.3e-09	0.0874115	0.0684659	0.2017
	rs12572123	A	G	10	35034757	-0.00852323	0.00140815	0.00014	0.0097	0.0154	0.5284			rs6779752	A	G	3	85663849	-0.0129292	0.00129386	1.6e-18	0.0469868	0.0710943	0.5087
	rs12580100	G	A	12	56439209	0.010456	0.0018597	0.0019	0.0062	0.0201	0.756599			rs6900690	A	G	6	126223073	0.00775132	0.00123991	4.1e-05	-0.0459289	0.0696773	0.5098
	rs1260326	C	T	2	27730940	0.0196593	0.00125855	5.3e-50	-0.0085	0.0137	0.535			rs6919534	A	G	6	35246903	0.020757	0.00176219	5e-27	0.00843548	0.0994822	0.9324
	rs12656549	T	C	5	156761070	-0.00733824	0.00131807	0.0026	0.0008	0.0146	0.9583			rs6936615	G	A	6	154383658	0.0102575	0.00165312	5.5e-05	0.134531	0.0872584	0.1231
	rs12657771	A	G	5	36787962	-0.0131705	0.00125053	6.2e-21	-0.011	0.0138	0.4278			rs6940643	G	A	6	82585857	0.0074358	0.00126127	0.00037	0.0667236	0.069451	0.3367
	rs12670224	A	G	7	134995390	0.0078596	0.00142168	3.2e-08	-0.0054	0.016	0.737099			rs6984820	T	C	8	144993324	-0.0114079	0.00125561	1e-19	-0.0725707	0.0694147	0.2957
	rs12694042	T	C	2	207029825	-0.00861148	0.00123757	3.4e-07	-0.0023	0.0137	0.8698			rs7023690	A	C	9	102623328	-0.00699383	0.00124931	0.0022	-0.0009995	0.0940667	0.9915
	rs12700901	A	C	7	28783171	-0.0082795	0.00126498	5.9e-06	0.0002	0.0139	0.9886			rs7033487	C	T	9	119129257	-0.0244028	0.00155475	1.6e-50	-0.0626204	0.0875488	0.4744
	rs12713004	G	A	2	23896049	0.0188688	0.00138136	1.8e-37	-0.0238	0.0153	0.1189			rs71301804	A	C	3	53088815	0.0194717	0.00209693	1.6e-15	-0.00130085	0.117198	0.9911
	rs12726084	T	C	1	72649154	-0.01034	0.00152703	1.3e-06	0.0084	0.0182	0.642			rs7141420	T	C	14	79899454	0.0120118	0.00124809	6.3e-17	0.13159	0.0685776	0.0550199
	rs12731187	T	C	1	202013757	-0.0074765	0.00129821	0.00085	0.0064	0.0141	0.6497			rs7188009	A	G	16	81663793	0.00899011	0.00126326	1.1e-07	-0.0583709	0.0698515	0.4033
	rs12764498	C	T	10	5043504	-0.0158275	0.00193265	2.6e-11	0.0351	0.0219	0.1096			rs72660086	G	T	1	39578532	0.0124446	0.0015128	1.9e-12	-0.0134906	0.084005	0.8724
	rs12820906	G	A	12	123493123	0.0116979	0.00143517	3.6e-11	-0.001	0.0157	0.951			rs72703414	G	A	4	184236868	-0.0140408	0.00250088	2e-08	0.0563803	0.1352	0.6767
	rs12831751	C	A	12	29520017	0.00938589	0.00136896	7.1e-07	0.0165	0.0149	0.2673			rs72801843	A	T	16	53536345	0.0156943	0.00134907	2.8e-26	0.0592119	0.0731457	0.4182
	rs12879453	G	A	14	47309879	-0.00683139	0.00124203	0.0038	0.0305	0.0141	0.0308901			rs73180805	G	A	12	103037430	-0.0132249	0.00170339	8.2e-10	0	NA	0.9999
	rs12907384	C	T	15	86276000	-0.0129607	0.0012406	1.5e-20	0.002	0.0136	0.8856			rs7321045	A	G	13	97040531	0.00703631	0.00125505	2.1e-08	-0.043534	0.0686789	0.5262
	rs12967135	A	G	18	57849023	0.0410157	0.00146557	2.4e-167	0.001	0.016	0.9479			rs744205	A	G	11	69929677	0.0100989	0.00124439	4.8e-11	0.112497	0.0688342	0.1022
	rs12981554	G	A	19	3416668	-0.00875858	0.00125334	2.8e-07	-0.0018	0.0143	0.8999			rs747680	C	T	20	61507075	0.00709618	0.00123789	0.00099	0.05509	0.0685101	0.4213
	rs13022633	G	T	2	190137197	-0.0078922	0.00132872	0.00029	0.0113	0.0145	0.4373			rs752070	G	A	2	74918692	0.0107388	0.00185702	0.00073	0.183987	0.0958837	0.0549997
	rs13100197	A	G	3	24491484	0.0128217	0.00198783	1.1e-05	-0.0303	0.0239	0.2045			rs7531110	T	G	1	65943872	-0.00705275	0.00126002	0.0022	-0.0178399	0.069248	0.7967
	rs13155458	A	G	5	123795569	0.00768935	0.00135097	0.0013	0.0054	0.0151	0.7209			rs7542242	T	C	1	22477493	-0.0102986	0.00132795	8.8e-10	-0.13582	0.073909	0.0661104
	rs13156484	A	G	5	122653399	-0.0184567	0.00124946	2.2e-44	0.0123	0.014	0.3806			rs7605091	T	G	2	178636333	0.0102352	0.0014646	2.8e-07	-0.0463581	0.0821045	0.5724
	rs13185520	A	G	5	137807260	-0.00748511	0.00124706	0.00019	0.0089	0.0138	0.518			rs77169818	T	A	18	74983055	-0.024518	0.0030903	2.1e-10	0.150143	0.155332	0.3337
	rs13220932	T	C	7	46464847	-0.0181692	0.00230233	3e-10	-0.0121	0.026	0.642401			rs7728690	T	C	5	88411214	-0.0125263	0.00126815	5.2e-18	-0.0360418	0.0706701	0.6101
	rs13240065	A	G	7	73015369	0.018554	0.00184569	8.9e-20	-0.0039	0.0213	0.8562			rs7731023	G	A	5	36181627	0.00923712	0.00124805	1.3e-08	-0.0129162	0.0695992	0.8528
	rs13245726	G	T	7	1254730	-0.0112455	0.00196516	0.0011	0.0018	0.0242	0.9407			rs7767642	A	G	6	55036920	-0.00731972	0.00127964	0.0011	0.0314987	0.072168	0.6625
	rs13264909	T	A	8	64702385	-0.00769317	0.00125215	8e-10	0.0127	0.0138	0.3565			rs77771121	T	A	3	61253045	-0.0101636	0.00171832	0.00033	-0.0559356	0.0982689	0.5692
	rs13271368	T	C	8	126506140	-0.0148927	0.00147439	5.5e-19	0.0302	0.0164	0.0655904			rs7794796	T	C	7	150542515	0.0200309	0.00132173	7e-47	0.0295588	0.072009	0.6815
	rs13283416	G	T	9	119301607	0.0103275	0.00125593	2e-11	0.0344	0.0136	0.0116399			rs7815955	T	A	8	130737546	-0.0165586	0.00153795	4.9e-22	-0.0556184	0.0851846	0.5138
	rs13340461	T	C	6	41924278	0.0150783	0.00138364	1.2e-22	-0.0103	0.0149	0.490399			rs7910211	C	T	10	81228378	0.0106012	0.00169534	4e-10	0.0285875	0.0912588	0.7541
	rs1341215	A	G	9	111662350	0.0120478	0.00179749	2e-06	-0.0108	0.0202	0.5944			rs7961994	T	A	12	46774771	0.0161418	0.00126528	2.8e-32	0.0790432	0.0702225	0.2603
	rs13430869	T	G	2	218146818	0.0140997	0.00140932	1.5e-18	-0.0104	0.015	0.4882			rs8002779	A	G	13	92015977	-0.00860197	0.00126259	9.6e-07	0.0275768	0.0697755	0.6927
	rs1351394	C	T	12	66351826	-0.026491	0.00123515	4.8e-97	-0.0196	0.0137	0.1532			rs836510	T	C	7	6462646	0.0102137	0.00158036	1e-10	0.0207825	0.0850573	0.807
	rs1363902	T	C	5	64440243	0.00722913	0.00129699	2.5e-08	0.0095	0.0143	0.5052			rs876122	G	A	6	6889818	0.0103994	0.00188893	0.0037	0.130792	0.106508	0.2195
	rs1374370	A	G	2	85818273	0.0104777	0.00133892	5.1e-10	-0.0167	0.015	0.2663			rs876672	G	A	16	81571600	-0.013755	0.00222793	6.7e-05	-0.166173	0.133387	0.2129
	rs138227311	T	C	1	32452080	0.0257146	0.0039794	1e-10	0.0404	0.0474	0.3936			rs933807	C	G	15	62380259	-0.012801	0.00124403	7.8e-21	0.151003	0.0687657	0.0280899
	rs139030	G	A	22	43653625	0.008928	0.0015051	0.0003	0.036	0.0171	0.0352899			rs9398171	T	C	6	108996963	0.0212771	0.00135917	3.1e-50	-0.00697561	0.0709071	0.9216
	rs140493137	A	G	4	87666916	0.0203137	0.00261146	7.3e-10	0.0288	0.0297	0.3322			rs9465505	A	G	6	19748048	-0.0083858	0.00124006	1.4e-06	0.0557241	0.0685969	0.4166
	rs141729694	T	C	5	87999371	0.016523	0.00236874	3e-07	-0.0117	0.025	0.6398			rs9480933	G	C	6	109742015	-0.0130632	0.00129305	5.4e-19	-0.0625139	0.0724997	0.3886
	rs141866277	T	A	15	43950699	-0.0231925	0.00406039	0.0011	-0.0507	0.0416	0.2225			rs9491200	G	A	6	124937974	0.00945794	0.00166498	0.0013	-0.0999308	0.09343	0.2847
	rs1431663	C	A	8	73460688	-0.00752122	0.00125514	2.1e-09	-0.0036	0.0179	0.8406			rs9513510	C	G	13	99571971	-0.0114365	0.0013508	2.5e-12	0.085449	0.0758536	0.2599
	rs1443641	T	A	18	32690756	0.00720204	0.00125592	0.00098	-0.0052	0.0139	0.709499			rs983399	T	C	7	46653560	-0.0122093	0.0012383	6.2e-18	0.0541394	0.0684542	0.429
	rs1443750	G	C	7	121967349	0.0108148	0.00128264	3.4e-12	-0.0069	0.0143	0.6293			rs9838614	G	T	3	38541318	-0.0122002	0.00126688	6e-17	0.07139	0.0706866	0.3126
	rs1452822	A	T	8	78138334	0.0197117	0.00137126	7.4e-42	0.011	0.0151	0.4655			rs9853018	T	C	3	141140968	0.0308832	0.00124163	1.5e-131	0.0401818	0.0684001	0.5569
	rs1461696	T	C	8	120450605	-0.0134866	0.00142431	2.8e-16	-0.0169	0.0157	0.2829			rs9951619	G	T	18	56882326	0.0117716	0.0014767	1.6e-10	-0.0741794	0.0793011	0.3496
	rs1464769	G	C	7	113027687	-0.00864341	0.00124626	4e-07	-0.0059	0.014	0.6742			rs9960619	T	C	18	33046674	0.01023	0.00130543	4.6e-10	0.0276152	0.0711835	0.697999
	rs146753195	G	T	3	50632474	0.0422112	0.00414237	2.2e-19	0.1358	0.0486	0.00518501
	rs146851424	C	A	13	50377910	0.0608433	0.00429759	1.7e-40	0.0965	0.046	0.0356697
	rs147110934	T	G	19	55993436	-0.0326624	0.00402318	4.7e-11	-0.103	0.0526	0.0501603
	rs1472852	A	C	4	17910236	-0.0343064	0.00168862	9.2e-87	0.0152	0.0186	0.4138
	rs147461490	T	C	14	105858022	0.0242825	0.00357003	1e-11	-0.0247	0.0501	0.621999
	rs1519480	T	C	11	27675712	-0.0153667	0.00132307	3.5e-26	-0.0372	0.0149	0.01287
	rs1521624	A	C	15	79412399	-0.00842549	0.00124781	1.5e-06	-0.0261	0.0136	0.0554102
	rs1542224	C	T	2	223963874	0.0118916	0.00137277	4.6e-13	-0.0066	0.0149	0.659699
	rs1573891	C	G	15	99186488	-0.0237461	0.00170653	5.1e-39	-0.0092	0.0189	0.625101
	rs1591806	G	A	6	126641185	0.0173072	0.00124568	6.9e-39	0.0095	0.0138	0.4899
	rs161799	G	A	1	8015560	-0.00845517	0.00130602	9.5e-06	0.0192	0.0141	0.1754
	rs1624064	C	T	6	26378681	-0.00914585	0.00125096	2.7e-08	0.0107	0.0137	0.4358
	rs165656	C	G	22	19948863	0.00783341	0.00125119	3.8e-05	-0.0194	0.0136	0.1549
	rs16844418	C	T	4	3471754	-0.0123234	0.00176615	3e-07	0.007	0.0197	0.721601
	rs16916881	A	C	8	95566270	-0.0101662	0.00145609	2.9e-07	0.002	0.0156	0.9005
	rs16942324	A	C	15	89383854	-0.0403429	0.00381466	3.9e-21	-0.0957	0.0469	0.0414105
	rs16966212	C	T	15	38360289	0.0138129	0.00246734	0.0022	0.0064	0.0269	0.8125
	rs17011108	C	T	4	86800806	0.00776621	0.0013506	8.9e-09	-0.0262	0.0156	0.0924507
	rs17066856	C	T	18	58049656	-0.0178401	0.00215256	1.2e-11	0.0031	0.0233	0.8951
	rs17096799	T	A	12	46606122	-0.0205953	0.0037353	0.0035	0.0258	0.0399	0.5182
	rs17115481	A	G	5	153358226	-0.00860855	0.00139428	6.7e-05	0.0107	0.0151	0.4777
	rs17152377	G	T	10	126592852	0.012541	0.00177842	1.8e-07	0.0265	0.0199	0.1825
	rs1717775	G	T	11	30350254	-0.00911559	0.00147813	7e-05	0.0035	0.0166	0.832
	rs17246129	A	G	2	227259964	0.0145126	0.00134087	2.7e-22	-0.0116	0.0145	0.4249
	rs17277008	C	T	1	172105162	0.0154483	0.00132759	2.7e-26	-0.0036	0.0149	0.8106
	rs17363646	G	A	1	86823503	0.0127328	0.00179653	1.4e-07	0.011	0.0193	0.569
	rs1741344	T	C	20	4101800	-0.00752523	0.00128612	0.00049	0.0066	0.0142	0.6406
	rs17443541	C	T	2	200402624	-0.0114545	0.00158878	5.6e-08	-0.0179	0.0185	0.3327
	rs17556750	A	C	4	82155568	0.0116745	0.00136407	1.1e-12	-0.0098	0.0158	0.5364
	rs1780672	C	T	20	35755818	0.0126061	0.00158405	1.7e-10	0.0014	0.0181	0.9388
	rs1805165	A	C	2	88874891	-0.0106309	0.00137077	8.8e-10	-0.0277	0.0156	0.0761693
	rs1813212	G	A	11	89301382	-0.00793346	0.00124733	2e-10	-0.0021	0.014	0.8803
	rs1841738	G	A	4	88557753	-0.0114258	0.00124331	3.9e-15	-0.0002	0.0138	0.987
	rs1846221	C	G	10	4667302	-0.00905419	0.00165047	0.0041	0.0079	0.0181	0.662
	rs1927635	C	T	9	16461905	0.00968701	0.0013085	1.3e-08	0.0075	0.0145	0.6064
	rs1928850	T	A	9	16765520	0.0152766	0.00232045	4.6e-06	0.004	0.0248	0.871
	rs1941697	A	G	18	31251276	0.00694209	0.00124563	2.5e-08	-0.0128	0.0137	0.3503
	rs1951455	C	T	14	91512339	0.0090734	0.00137701	4.4e-06	0.0243	0.0151	0.1083
	rs1971955	G	A	12	122420437	-0.0145032	0.00175349	1.3e-11	0.0082	0.0192	0.67
	rs1986868	G	A	8	10598344	-0.0101147	0.0013811	2.4e-08	-0.0018	0.0154	0.9086
	rs2005172	C	A	17	61996255	0.0243855	0.00130498	6.4e-74	-0.0018	0.0148	0.9035
	rs2013265	T	C	8	24092500	-0.0108248	0.00142958	3.7e-09	0.0115	0.016	0.4748
	rs2015561	G	A	17	38593294	-0.0119044	0.00125169	1.9e-17	-0.0038	0.0149	0.7974
	rs2034923	C	A	12	41883096	0.00816423	0.00123647	4e-06	0.0037	0.0136	0.786401
	rs2035901	G	A	4	145521867	0.0139513	0.00124015	2.3e-24	0.0029	0.0141	0.8393
	rs204886	C	T	6	32029415	-0.0189045	0.00122994	2.6e-48	0.0075	0.0138	0.5866
	rs2055981	C	T	3	114203969	0.00759372	0.00129829	0.00049	-0.0043	0.0142	0.7601
	rs2104449	T	G	1	97082532	0.0102767	0.00137154	6.7e-09	-0.0197	0.0161	0.2211
	rs2140046	C	T	2	169706079	-0.0126457	0.00128149	5.7e-18	-0.0288	0.0142	0.0429705
	rs2172839	G	A	3	172048734	-0.010137	0.00161582	3.5e-05	0.0074	0.0161	0.645199
	rs2197563	A	G	2	233687080	0.0102303	0.00125703	4e-11	-0.0171	0.0142	0.2268
	rs2209072	C	A	17	2205719	-0.00742267	0.00127908	0.00065	0.0096	0.014	0.4946
	rs2225226	T	C	13	51127270	-0.0301734	0.00150971	7.3e-84	0.0073	0.0164	0.656299
	rs2229094	C	T	6	31540556	-0.0141786	0.00141507	1.2e-18	-0.0018	0.0152	0.9067
	rs224048	A	G	10	64491549	-0.00711626	0.00124136	0.00099	-0.0044	0.0136	0.7473
	rs2252720	T	C	20	21223663	-0.0150707	0.00133192	1.1e-24	-0.004	0.015	0.7896
	rs2265309	C	T	10	104487871	-0.0134043	0.00123901	2.8e-22	-0.0055	0.0136	0.6879
	rs2270894	G	C	3	9975386	-0.0173406	0.00159286	1.3e-22	0.0395	0.0182	0.0296401
	rs227723	T	C	17	54778904	0.0103948	0.0013443	1.1e-09	-0.0057	0.0153	0.7113
	rs2281175	C	T	1	1665702	0.0112709	0.00132061	1.4e-12	0.032	0.0176	0.0697301
	rs2296316	C	T	14	65520246	-0.0117044	0.00125158	8.6e-16	-0.0112	0.0136	0.4106
	rs2307111	C	T	5	75003678	-0.0146145	0.00126413	6.5e-27	0.0064	0.0141	0.6521
	rs2332175	A	G	14	70345411	-0.00738017	0.00125419	4e-09	-0.0193	0.0137	0.1586
	rs236587	C	T	17	68203915	-0.00829838	0.00142102	0.00052	0.0071	0.0152	0.641899
	rs2372604	T	G	2	36820390	0.00842572	0.00129504	7.7e-06	-0.0118	0.0149	0.428
	rs2422054	A	T	5	161382474	0.00783424	0.00128097	9.6e-05	-0.0281	0.0141	0.0464002
	rs2437716	C	T	16	9031104	-0.0135993	0.00246529	0.0035	-0.0082	0.0267	0.757801
	rs244711	T	C	5	176509193	0.0194679	0.00142777	2.5e-37	-0.0268	0.0169	0.1132
	rs2457982	A	G	6	166313684	0.0106346	0.00138704	1.8e-09	0.0219	0.0157	0.1627
	rs246185	C	T	16	14395432	0.0130964	0.00133684	1.2e-17	0.0161	0.0146	0.2708
	rs2504235	G	A	13	28612886	-0.00789291	0.00129013	9.5e-05	0.0006	0.014	0.9655
	rs2521349	A	G	17	67503501	0.00814136	0.00127625	1.8e-05	-0.0048	0.0139	0.7319
	rs2531991	A	G	16	4023553	0.0153467	0.00142828	6.3e-22	-0.0091	0.0161	0.570401
	rs254963	G	A	5	171224403	-0.00880041	0.00125154	2e-07	0.0167	0.0144	0.2461
	rs2569400	A	C	19	41936608	-0.00981755	0.00127081	1.1e-09	-0.0133	0.0138	0.3375
	rs2578557	T	C	5	5473063	-0.00917017	0.00128991	1.2e-07	0.0136	0.0144	0.3447
	rs25849	G	C	16	2265071	0.0175648	0.00137162	1.5e-32	0.0166	0.0156	0.286
	rs2592828	G	C	4	1729425	-0.0105591	0.00123567	1.3e-12	-0.0235	0.0136	0.0838996
	rs2602713	C	A	19	4910021	0.0127556	0.00125995	4.3e-19	-0.0059	0.015	0.696899
	rs2647239	G	A	4	106217349	-0.0172892	0.00125664	4.5e-38	-0.0035	0.0138	0.7976
	rs2650965	G	A	20	6709838	-0.00892672	0.00132284	1.5e-06	0.0031	0.0143	0.8256
	rs2651316	A	G	3	147059334	-0.00827933	0.00143555	0.00081	0.0212	0.0156	0.1732
	rs2663102	C	T	15	99576648	-0.00819068	0.00133598	8.7e-05	-0.0109	0.0148	0.461
	rs2678204	G	T	1	201800511	0.0112152	0.00130085	6.6e-13	0.0108	0.0146	0.4608
	rs2721938	T	C	8	116635611	-0.0124338	0.00126536	8.7e-18	0.0213	0.0139	0.1269
	rs2724616	G	A	12	11870768	-0.0155577	0.00129312	2.4e-28	-0.0195	0.0146	0.1828
	rs2744956	C	T	6	34618937	0.035836	0.00177871	2.8e-85	0.0435	0.0192	0.0233099
	rs2768950	G	A	4	49064487	-0.00944621	0.00138756	9.9e-08	0.011	0.0167	0.511
	rs2785070	C	T	10	89774578	0.00877365	0.0012496	2.2e-07	0.0096	0.0136	0.4796
	rs2803888	A	C	1	219004615	-0.00900772	0.00125082	6e-08	-0.0164	0.0137	0.2309
	rs282303	A	C	5	67315659	0.0132216	0.00216561	1e-09	-0.0147	0.0242	0.5423
	rs28391281	C	T	1	38408974	-0.0079729	0.00123663	1.1e-05	-0.0189	0.0139	0.1744
	rs284315	G	A	1	10734800	-0.00851583	0.00123022	4.4e-07	0.0019	0.0148	0.8998
	rs28504597	A	G	22	46400334	0.0174569	0.00255743	8.7e-07	-0.026	0.0417	0.5326
	rs28701981	C	T	9	98217581	0.0197692	0.00130273	5.2e-47	-0.0074	0.0147	0.611799
	rs28712647	G	C	17	7235817	0.0102719	0.00151572	1.2e-06	0.0182	0.0171	0.2867
	rs2884345	A	G	14	53323211	-0.00755759	0.0013675	0.0033	-0.0176	0.0148	0.2351
	rs2885697	T	G	1	41544279	-0.0206891	0.00130427	1.2e-51	-0.0231	0.0143	0.107
	rs28929474	T	C	14	94844947	0.033306	0.00445708	7.9e-09	-0.0465	0.0582	0.4245
	rs2902406	C	G	10	102660281	0.01707	0.0012508	2.1e-37	-0.0034	0.0137	0.8034
	rs2917776	C	T	2	55542632	0.00723866	0.00124557	0.00062	-0.024	0.0139	0.0833297
	rs291979	A	G	10	121129797	0.011232	0.0014734	2.5e-09	-0.0022	0.016	0.891
	rs2952615	C	G	5	112138888	-0.0117694	0.00127183	2.2e-15	0.0033	0.0141	0.8164
	rs2968669	G	C	4	4889866	0.00728271	0.00124289	0.00046	-0.0129	0.0141	0.3579
	rs2970599	A	G	1	212183497	0.00946815	0.00124941	3.5e-09	-0.0058	0.0139	0.6791
	rs310796	T	G	12	77453226	0.0107763	0.00132941	5.2e-11	-0.0025	0.0146	0.8652
	rs3110496	G	A	17	27917771	0.00886018	0.00133324	3e-06	-0.0263	0.0146	0.0728098
	rs3116201	A	G	2	233074205	-0.0192422	0.00207665	1.9e-16	-0.0186	0.0232	0.4233
	rs31210	A	G	5	134361020	-0.0138715	0.0014238	2e-17	-0.0179	0.0157	0.2523
	rs3184504	C	T	12	111884608	0.0138173	0.00123433	4.4e-24	0.0455	0.0137	0.000897491
	rs3218036	A	G	19	30305684	0.0134762	0.00132549	2.8e-19	-0.0031	0.0146	0.8317
	rs332115	A	G	10	28926054	-0.00950185	0.00138498	6.9e-07	-0.0166	0.0154	0.2802
	rs34045288	T	C	6	40369081	0.00991565	0.00130656	3.2e-09	0.0056	0.0148	0.707801
	rs34118426	G	A	12	94201279	-0.0124107	0.00134339	2.5e-15	0.0076	0.0163	0.64
	rs34345560	A	G	11	69081998	0.00951904	0.00157363	1.5e-09	0.0075	0.0178	0.6721
	rs343954	C	T	2	44999709	0.0108226	0.00164457	4.7e-06	0.0048	0.0184	0.796
	rs34478611	A	G	9	35753898	0.0111444	0.00144465	1.2e-09	-0.0098	0.0161	0.5429
	rs34517439	A	C	1	78450517	0.0350136	0.00190726	2.8e-70	0.0422	0.025	0.0910395
	rs34552833	G	A	14	98880627	-0.00932053	0.00146854	2.2e-05	0.0138	0.0166	0.4072
	rs34776209	T	C	7	23513093	-0.0181584	0.00143517	1.1e-31	-0.018	0.016	0.2592
	rs348263	T	C	20	47795420	0.0114982	0.00135444	2.1e-12	0.0042	0.0154	0.7848
	rs34879158	C	A	20	32300634	-0.0219806	0.00140881	7e-50	-0.029	0.0164	0.0768405
	rs34924814	C	A	1	217817062	0.0081784	0.00136719	0.00022	0.0143	0.0165	0.384
	rs35251247	A	G	11	43878459	0.00944856	0.00136993	5.3e-07	-0.0033	0.0151	0.8282
	rs35268848	A	C	16	67927240	0.0484579	0.00659674	2e-08	0.1243	0.1118	0.2662
	rs35506085	A	G	11	2165576	-0.0208469	0.00160596	1.6e-33	-0.0211	0.0173	0.2226
	rs35651070	A	G	2	121613739	-0.0104014	0.00165171	3e-05	-0.0222	0.0203	0.2727
	rs35658696	G	A	5	102338811	-0.017228	0.00276062	4.4e-05	-0.0669	0.0362	0.0644006
	rs35665085	A	G	22	17625915	-0.0184502	0.00269971	8.2e-07	-0.0771	0.0361	0.0325402
	rs35710322	C	T	18	46933945	0.0130789	0.00124923	1.2e-20	-0.0089	0.0141	0.5274
	rs357486	C	T	3	153885503	0.00901979	0.00123852	3.3e-08	-0.0083	0.0139	0.5498
	rs35756741	T	C	12	12868701	-0.0171077	0.00214527	1.5e-10	0.001	0.0242	0.9678
	rs35811052	G	A	16	15128416	-0.0113674	0.00141713	1e-15	-0.0009	0.0162	0.9576
	rs35874463	G	A	15	67457698	0.01964	0.00265483	1.4e-08	-0.0188	0.0359	0.5992
	rs36000545	G	A	17	79093822	-0.0162158	0.00128273	1.2e-31	-0.0237	0.0154	0.1229
	rs36089326	T	A	4	160028812	0.008619	0.0013158	5.7e-06	0.0024	0.0148	0.8699
	rs3735352	T	C	7	139724555	0.0120684	0.00155021	7e-10	0.0206	0.0215	0.338
	rs3740591	T	C	10	70287303	0.0119814	0.0012575	1.6e-16	0.0179	0.0149	0.2293
	rs3751866	C	T	16	84771304	-0.00855633	0.00143843	0.00027	-0.0051	0.016	0.752101
	rs3771382	G	C	2	71559445	-0.0124367	0.00124677	2e-18	-0.0082	0.0141	0.5626
	rs3772051	A	G	2	241672904	-0.00843996	0.00147383	1e-08	0.0025	0.0173	0.8833
	rs3773851	T	A	3	196866549	0.00703358	0.00123538	1.2e-08	0.0021	0.0137	0.8769
	rs3782232	A	G	12	57116249	-0.0213705	0.0024051	6.4e-15	0.0131	0.0273	0.6306
	rs3809569	G	A	15	66999828	0.0143797	0.00144741	2.9e-18	0.0171	0.0154	0.2673
	rs3818416	C	A	13	78474468	0.0137961	0.00146384	4.3e-16	-0.0178	0.016	0.2638
	rs3818696	G	A	6	169363115	-0.00787776	0.00125712	3.7e-05	0.0167	0.0138	0.2276
	rs3822742	A	C	5	139059017	0.0127675	0.00128184	2.3e-18	-0.0217	0.0141	0.1245
	rs3853252	A	G	6	152170247	0.0154147	0.00124365	2.8e-30	0.0227	0.0139	0.1018
	rs3913369	T	G	3	55481075	0.0104817	0.00145042	4.9e-08	0.0047	0.0164	0.776301
	rs3925	A	G	8	38281658	-0.0106851	0.00144056	1.2e-08	0.0023	0.0161	0.8843
	rs4076108	T	A	3	13736088	0.00982926	0.00144109	9.1e-07	-0.0198	0.0162	0.2214
	rs41271299	T	C	6	19839415	0.0459648	0.00279359	7.9e-56	-0.0207	0.0364	0.5697
	rs41311445	C	A	22	42070374	-0.0243699	0.00211238	8.6e-26	0.0071	0.0242	0.7693
	rs4252548	T	C	19	55879672	-0.0364374	0.00422923	7e-13	0.0889	0.0493	0.0711705
	rs4282339	A	G	5	168256240	-0.0201891	0.00151931	2.7e-35	-0.013	0.0167	0.4384
	rs4369779	C	T	18	20735408	0.028961	0.00151775	3.6e-76	0.0388	0.0172	0.02386
	rs4373831	G	A	10	93647749	0.0117147	0.00205233	0.0011	0.0013	0.0225	0.9552
	rs4532931	C	A	10	22837014	-0.00874255	0.00127523	7.1e-07	0.0054	0.0141	0.6991
	rs45474992	T	C	19	47724564	-0.0386031	0.00335547	1.3e-25	0.0487	0.0461	0.2907
	rs45528934	T	C	14	23793305	0.0169391	0.00168053	6.8e-19	0.0368	0.0199	0.0645595
	rs4635681	G	A	3	152310614	0.0105227	0.00169946	5.9e-05	0.0094	0.0185	0.6132
	rs4677151	A	G	3	72394027	-0.0083262	0.00124145	2e-06	-0.0062	0.0141	0.6605
	rs4681994	C	T	3	56715363	-0.0112289	0.00123774	1.2e-14	0.0201	0.0137	0.1421
	rs4711965	A	T	6	50937412	0.0169419	0.00164293	6.2e-20	-0.0022	0.0184	0.904
	rs4714814	C	T	6	44714045	-0.0079085	0.00124449	2.1e-10	0.0074	0.0138	0.592
	rs475591	C	T	1	36642420	0.00850488	0.00124854	9.6e-07	-0.002	0.0144	0.8891
	rs4762962	A	G	12	20590695	0.00865215	0.00137398	3e-05	0.0289	0.0154	0.0598095
	rs4788218	C	T	16	30055750	0.021285	0.00126369	1.2e-58	-0.0208	0.014	0.1371
	rs4793982	C	T	17	46835925	0.0213765	0.00341566	3.9e-05	0.047	0.0361	0.1933
	rs4794665	G	A	17	54850329	-0.00812133	0.0012383	5.4e-06	0.0139	0.0136	0.3068
	rs4795318	T	C	17	36949053	0.00933046	0.00123998	5.3e-09	0.0063	0.0136	0.6463
	rs4845852	T	C	1	11233559	-0.0143442	0.00140325	1.6e-19	0.0137	0.0156	0.3798
	rs485047	C	G	9	129714426	0.0104932	0.00137702	2.5e-09	0.008	0.0153	0.603
	rs485554	C	G	3	172137343	0.0187245	0.00133404	9.4e-41	0.0211	0.015	0.16
	rs4858940	C	T	3	88254820	0.0148412	0.00193909	2e-09	-0.0103	0.0225	0.6475
	rs4864606	A	G	4	57763451	-0.00862183	0.00132788	8.4e-07	-0.0133	0.0145	0.3606
	rs4872315	T	G	8	25332600	0.00763357	0.00128929	3.2e-09	0.0175	0.0141	0.2162
	rs4887925	C	G	16	73784416	-0.00764391	0.00126278	0.00014	0.0048	0.0138	0.728299
	rs4899012	C	G	14	61003889	-0.0223898	0.00126856	1e-69	0.0183	0.0138	0.1867
	rs4912537	T	C	3	184038969	-0.0120345	0.00145008	1e-16	0.0084	0.0162	0.6032
	rs4912650	G	T	5	142723937	-0.00932649	0.00142655	6.2e-06	0.0017	0.016	0.9165
	rs4968799	T	A	17	68158831	-0.019147	0.00196129	1.6e-17	0.0046	0.0217	0.8304
	rs4973930	C	A	3	41306063	0.00925428	0.00123878	8e-09	0.0072	0.0138	0.6026
	rs4980067	A	C	10	81136129	-0.0113559	0.00123703	4.3e-15	-0.0203	0.014	0.147
	rs4980826	A	C	12	578349	0.00800452	0.0012615	2.2e-05	-0.0016	0.014	0.9083
	rs498685	C	T	18	13088673	-0.00829319	0.00126102	4.8e-06	-0.0059	0.0139	0.671699
	rs5015933	C	T	9	128137418	-0.00940446	0.00124338	3.9e-09	0.0251	0.0136	0.0650205
	rs508347	C	T	7	28212824	-0.0132288	0.00135313	1.4e-17	-0.0084	0.0153	0.582101
	rs514328	A	G	19	44280837	0.012974	0.00204265	2.1e-10	-0.0008	0.0241	0.9736
	rs525297	C	A	3	161461168	0.00695479	0.00124264	0.0022	-0.0163	0.0178	0.3598
	rs527248	G	A	1	177875514	0.0221407	0.00151485	2.2e-43	-0.0057	0.0176	0.746401
	rs55674305	A	G	8	89435868	-0.010243	0.00134596	2.7e-09	-0.0006	0.0146	0.9674
	rs55758152	A	G	5	171317318	0.0106675	0.00133316	1.2e-10	0.0287	0.0164	0.08041
	rs55831773	T	C	17	7559037	-0.0144683	0.00158033	5.4e-15	-0.0133	0.0181	0.4635
	rs55944294	A	C	6	18993264	0.0195359	0.00197759	5.2e-18	-0.0157	0.0235	0.5051
	rs56094641	G	A	16	53806453	0.0305915	0.0012613	6e-125	-0.0251	0.0138	0.0693793
	rs56207600	A	G	11	126196537	0.0118312	0.00198087	0.00023	-0.0396	0.0229	0.0831802
	rs56311196	T	C	4	28502335	-0.0109685	0.00177602	6.6e-05	-0.0068	0.0187	0.7168
	rs57126421	G	A	18	2656989	-0.00986694	0.00146572	1.7e-06	-0.0213	0.0165	0.198
	rs5742915	C	T	15	74336633	0.0110987	0.00124329	4.4e-14	0.0351	0.0136	0.01017
	rs57481308	C	T	14	93405676	-0.00920277	0.0012798	6.4e-09	0.0309	0.0142	0.0302399
	rs5752989	A	G	22	30365780	-0.0102094	0.00125481	4.1e-11	0.0092	0.0138	0.5042
	rs5753630	G	A	22	31861950	0.00814921	0.00125489	8.4e-07	-0.0379	0.0139	0.00633199
	rs578366	G	A	6	81591034	-0.0115388	0.00124768	2.3e-15	0.0044	0.0138	0.749601
	rs57866767	C	T	10	96023077	0.0138034	0.00124842	2e-23	-0.0136	0.0137	0.3201
	rs58403320	A	G	9	137261840	-0.0107541	0.00149304	5.9e-08	0.0055	0.0165	0.738501
	rs58416107	A	G	12	28696578	-0.0117214	0.00136087	7.1e-13	0.0007	0.0154	0.9646
	rs58857770	G	C	19	7208110	-0.00993347	0.0012688	4.9e-10	0.0107	0.0142	0.4494
	rs59725651	G	A	18	77184667	-0.00752278	0.00131583	0.0011	-0.0062	0.0157	0.693201
	rs59839808	C	T	18	74323384	-0.0120319	0.00219762	0.0044	0.0069	0.026	0.791799
	rs59985551	T	C	2	56106928	-0.0184347	0.00147166	5.3e-31	-0.006	0.0159	0.705801
	rs6026578	G	C	20	57463472	-0.00951493	0.0012866	1.4e-08	-0.0269	0.0147	0.0672094
	rs603321	G	A	6	140256669	-0.012485	0.00144145	4.7e-13	0.0199	0.0159	0.2121
	rs60804050	A	G	1	118870373	-0.0119572	0.00141009	2.3e-12	0.0238	0.0157	0.1302
	rs6081869	G	T	20	20060745	-0.0116611	0.00128995	1.6e-14	-0.0051	0.0148	0.730601
	rs6117348	T	C	20	6564919	-0.0110605	0.00130221	2e-12	0.0119	0.0144	0.4063
	rs6142059	C	T	20	32544327	0.00938728	0.0012418	4e-09	-0.011	0.014	0.4309
	rs61482805	G	C	9	139102317	-0.00804642	0.00131963	0.00011	-0.0071	0.0148	0.633501
	rs61729527	T	C	8	77761919	-0.0229691	0.00279134	1.9e-12	-0.0331	0.0354	0.3502
	rs61878760	A	G	11	12807189	0.0153774	0.00225525	9.2e-07	0.0622	0.0249	0.0123101
	rs61884730	T	C	11	30529887	0.00836956	0.00145287	0.00084	0.0165	0.0158	0.2955
	rs62107261	C	T	2	422144	-0.0476214	0.00288315	2.8e-56	-0.0392	0.0366	0.2839
	rs62160101	T	A	2	128981312	0.00940925	0.00159113	0.00033	-0.0552	0.0236	0.0193402
	rs62246311	A	G	3	9498143	0.0115395	0.00203681	1.5e-08	0.005	0.0223	0.824
	rs62325220	C	G	4	54295227	-0.014701	0.00173608	2.5e-12	0.0111	0.0199	0.5767
	rs62338991	C	T	4	111561987	0.0111707	0.00203318	0.0039	-0.0111	0.024	0.6426
	rs6235	G	C	5	95728898	0.0154238	0.00139384	1.8e-23	0.018	0.0154	0.2409
	rs62372052	G	A	5	42724294	0.028665	0.00198011	1.7e-42	0.0159	0.0253	0.5287
	rs62439025	C	G	6	166592164	0.0104234	0.00172271	0.00014	-0.0128	0.02	0.5212
	rs62466118	A	G	7	92716556	-0.0259803	0.00395479	5.1e-06	-0.0722	0.0709	0.3088
	rs62515437	T	G	8	57160328	0.0202168	0.00148156	2.1e-37	-0.0009	0.0167	0.9547
	rs62621197	T	C	19	8670147	-0.0323056	0.00340161	2.2e-16	0.0031	0.0468	0.9467
	rs62621812	A	G	7	127015083	0.0423714	0.00451151	5.9e-16	0.0067	0.0513	0.8968
	rs6416914	G	A	17	39262850	-0.00807446	0.00134578	2e-09	0.0041	0.0148	0.780301
	rs6435153	T	C	2	203292039	-0.0119864	0.00205289	0.00053	-0.0251	0.024	0.2972
	rs6444847	G	A	3	168904516	0.00745949	0.00134117	0.0027	-0.0005	0.0148	0.975
	rs6448733	G	A	4	31028190	0.00834102	0.00130351	1.6e-10	-0.0001	0.0148	0.9952
	rs6450346	C	T	5	55014771	-0.0135477	0.00135039	1.1e-18	-0.0012	0.0148	0.9354
	rs648103	C	T	3	27550301	-0.00783995	0.0012845	1e-09	-0.0094	0.0146	0.5201
	rs6493780	G	A	15	55656840	-0.0133836	0.00215634	5.4e-05	-0.0446	0.0235	0.0580003
	rs6500249	G	A	16	49778147	-0.00871524	0.00140992	6.4e-10	0.0035	0.0161	0.8284
	rs6502119	T	C	17	80504266	-0.00893155	0.00128416	3.5e-07	0.0085	0.0148	0.5632
	rs6543706	T	G	2	33559710	-0.0160549	0.0021584	1e-13	0.0087	0.0246	0.724201
	rs6570509	T	G	6	142716286	-0.0150481	0.0013622	2.3e-23	-0.0198	0.0149	0.1851
	rs6575985	T	C	14	103883063	0.0104235	0.0013754	3.5e-09	0.0044	0.0152	0.7741
	rs6585827	A	G	10	124165615	0.0111284	0.00123852	2.6e-14	-0.019	0.0136	0.1627
	rs6598198	T	A	12	132552494	0.00920799	0.00157799	0.00054	0.0186	0.0174	0.2846
	rs6603813	G	T	1	2043080	0.00998552	0.00141661	1.8e-07	-0.002	0.0157	0.8967
	rs663344	C	G	9	98316331	-0.0168552	0.00163302	5.6e-20	0.0211	0.0193	0.2751
	rs6657613	T	A	1	17328200	0.00695204	0.00123128	1.6e-08	-0.0223	0.0136	0.1009
	rs66674044	T	A	16	19904344	-0.0164661	0.00177078	1.4e-15	0.043	0.02	0.0309999
	rs667515	C	G	11	69449076	-0.00920591	0.00127565	5.3e-08	-0.016	0.0146	0.2741
	rs6693481	C	T	1	203766395	-0.00783762	0.00134204	0.00052	0.0058	0.0149	0.6984
	rs6719296	A	G	2	103101108	0.00925501	0.00123971	8.3e-09	0.012	0.0136	0.3789
	rs6747657	A	G	2	112003163	0.00750664	0.00136872	0.0041	0.0008	0.0153	0.9608
	rs67551338	T	C	12	3393100	0.0262722	0.00260133	5.6e-19	-0.0528	0.0289	0.0672496
	rs6762578	A	G	3	128992047	0.0161226	0.0014929	3.5e-22	-0.03	0.0168	0.0735394
	rs6779752	A	G	3	85663849	-0.0129292	0.00129386	1.6e-18	0.0157	0.014	0.2646
	rs6821305	C	A	4	122713863	0.0133294	0.00126046	3.9e-21	0.0103	0.0138	0.4557
	rs6874142	G	T	5	172753555	0.0188726	0.00205909	4.9e-15	0.0282	0.0272	0.301
	rs6900690	A	G	6	126223032	0.00775132	0.00123991	4.1e-05	0.0022	0.0137	0.8703
	rs6902789	A	G	6	105358192	0.0109899	0.00128387	1.1e-12	-0.0065	0.0144	0.6532
	rs6919534	A	G	6	35246903	0.020757	0.00176219	5e-27	0.0173	0.0198	0.3818
	rs6936615	G	A	6	154355100	0.0102575	0.00165312	5.5e-05	0.0214	0.0182	0.2388
	rs6940643	G	A	6	82575450	0.0074358	0.00126127	0.00037	0.0129	0.0139	0.3552
	rs695922	G	A	5	53385529	-0.00940289	0.00168948	0.0026	-0.0014	0.0185	0.9377
	rs6972291	C	T	7	55802063	-0.0115873	0.00162622	1e-12	-0.0089	0.0184	0.6275
	rs6984820	T	C	8	144993324	-0.0114079	0.00125561	1e-19	0.0198	0.0139	0.1542
	rs7010306	T	C	8	23383408	0.0120464	0.00149125	6.6e-11	-0.0268	0.0164	0.1022
	rs7023690	A	C	9	102623328	-0.00699383	0.00124931	0.0022	0.03	0.0136	0.0275398
	rs7033487	C	T	9	119129257	-0.0244028	0.00155475	1.6e-50	0.0316	0.0179	0.0778198
	rs7129320	A	G	11	68388220	-0.0235686	0.00166266	1.3e-40	-0.0041	0.0188	0.8258
	rs71301804	A	C	3	53073314	0.0194717	0.00209693	1.6e-15	-0.0031	0.0226	0.8899
	rs7132908	A	G	12	50263148	0.0131647	0.00127047	3.7e-20	0.0235	0.014	0.0929394
	rs7134283	A	G	12	24071748	-0.011885	0.00137499	5.4e-13	-0.0126	0.0153	0.4115
	rs71385734	G	T	16	2160503	-0.0236121	0.0016589	5.7e-41	-0.0109	0.0191	0.5693
	rs7141420	T	C	14	79899454	0.0120118	0.00124809	6.3e-17	0.0068	0.0136	0.617401
	rs71420186	A	G	14	50960918	-0.0159115	0.00249752	1.9e-05	-0.0636	0.0318	0.0452699
	rs71423263	G	T	2	144024781	0.0105852	0.00177007	0.00022	0.0092	0.0193	0.6349
	rs7150606	T	G	14	68413076	-0.0117392	0.00177678	3.9e-06	-0.0266	0.0196	0.1749
	rs71564907	C	A	7	65086756	0.00824943	0.00147864	0.0024	0.0219	0.018	0.2236
	rs717169	C	G	22	33050315	-0.00994228	0.00174252	1.2e-08	-0.0174	0.0193	0.3672
	rs7188009	A	G	16	81660642	0.00899011	0.00126326	1.1e-07	0.0085	0.0139	0.5416
	rs7223535	A	G	17	29211667	-0.0260771	0.00139364	4e-73	-0.0175	0.0157	0.2658
	rs7229351	A	G	18	46516374	-0.0105976	0.00128559	1.7e-11	-0.0066	0.0142	0.641599
	rs7245985	G	T	19	30710410	-0.011467	0.00153048	6.8e-09	0.0232	0.0169	0.1694
	rs7262524	T	C	20	60983973	-0.00900865	0.00141198	1.8e-05	-0.0145	0.0164	0.3772
	rs726547	A	G	15	51530167	-0.0223657	0.0029611	4.2e-09	0.044	0.0307	0.1522
	rs72656010	C	T	8	57122215	-0.0384304	0.00183267	1.2e-92	-0.0149	0.0198	0.450199
	rs72660086	G	T	1	39571992	0.0124446	0.0015128	1.9e-12	0.0074	0.0164	0.6506
	rs72664840	T	C	14	35596323	-0.011141	0.00161723	5.6e-07	-0.02	0.0175	0.2543
	rs72703414	G	A	4	184227430	-0.0140408	0.00250088	2e-08	0.0537	0.0275	0.0505301
	rs72754922	A	G	5	42547714	-0.0161879	0.00259584	4.5e-05	-0.0132	0.0286	0.6436
	rs72755233	A	G	15	100692953	-0.0155371	0.00196653	2.8e-10	-0.0244	0.0276	0.377
	rs72786007	A	G	10	18594798	-0.0113967	0.001842	6.1e-10	0.02	0.0203	0.3259
	rs72801843	A	T	16	53508802	0.0156943	0.00134907	2.8e-26	-0.0127	0.015	0.3994
	rs72885917	C	A	2	172416376	-0.0202164	0.00142633	1.3e-40	-0.0119	0.0162	0.4601
	rs73052033	C	T	3	185828465	-0.0128125	0.00159279	8.7e-11	-0.0485	0.0181	0.00726608
	rs73129767	A	C	12	66131393	-0.0102643	0.0015265	1.8e-06	0.0132	0.0178	0.4594
	rs73175572	G	A	3	185490184	0.0278928	0.00198061	4.8e-40	0.0094	0.0214	0.6611
	rs73180805	G	A	12	103036662	-0.0132249	0.00170339	8.2e-10	-0.0202	0.0184	0.2706
	rs7318451	T	C	13	21366007	-0.0120389	0.00166078	4.2e-08	-0.0099	0.0177	0.5747
	rs7321045	A	G	13	97034410	0.00703631	0.00125505	2.1e-08	-0.0072	0.0136	0.5933
	rs74048171	A	C	11	2093603	-0.00981896	0.00141585	4.1e-07	-0.0249	0.0155	0.1091
	rs744205	A	G	11	69929677	0.0100989	0.00124439	4.8e-11	-0.0035	0.0135	0.7975
	rs74565893	T	C	11	2786095	-0.0352321	0.00556292	2.4e-05	-0.0344	0.0545	0.5277
	rs747680	C	T	20	61507075	0.00709618	0.00123789	0.00099	0.0161	0.014	0.2479
	rs7503332	G	T	17	63563513	0.00850724	0.00125231	1.1e-06	-0.0249	0.0151	0.0980189
	rs7513326	A	G	1	159895536	-0.00714436	0.00125345	1.2e-08	-0.0029	0.0139	0.8345
	rs7514705	C	T	1	75006720	-0.00726794	0.00124449	0.00052	-0.0203	0.0138	0.1398
	rs7518221	C	T	1	225561346	-0.00989188	0.00129022	1.8e-09	0.0141	0.0144	0.3283
	rs7520575	T	A	1	50502671	-0.00907347	0.00131128	4.5e-07	-0.0015	0.0151	0.9199
	rs752070	G	A	2	74824970	0.0107388	0.00185702	0.00073	-0.0018	0.0203	0.9312
	rs7528419	G	A	1	109817192	0.00954985	0.00148128	1.1e-05	-0.0148	0.0165	0.3669
	rs7531110	T	G	1	65937065	-0.00705275	0.00126002	0.0022	0.0045	0.014	0.7465
	rs7542242	T	C	1	22477493	-0.0102986	0.00132795	8.8e-10	-0.0061	0.0144	0.672201
	rs7559547	T	C	2	615627	0.0300961	0.00162068	5.6e-72	-0.0374	0.0176	0.0335197
	rs75755409	C	T	2	183922000	0.015405	0.00243086	2.3e-05	0.0463	0.0257	0.0711394
	rs75786059	G	A	1	26449327	0.0153812	0.00162112	2.4e-16	-0.0106	0.0177	0.548399
	rs7605091	T	G	2	178635553	0.0102352	0.0014646	2.8e-07	0.006	0.0161	0.7085
	rs7610673	G	A	3	81011573	-0.0073925	0.00129991	0.0013	0.0023	0.0143	0.8712
	rs7619139	A	T	3	25110415	0.0104694	0.00125796	8.6e-12	-0.0023	0.0138	0.8684
	rs7633464	A	G	3	98715823	0.0100707	0.00123544	3.6e-11	0.0086	0.0137	0.5318
	rs76364830	A	G	8	13372120	-0.0220719	0.00256122	6.8e-13	0.008	0.0295	0.7855
	rs76513770	C	T	16	72505534	-0.0152855	0.00185307	1.6e-11	-0.0377	0.0219	0.0858005
	rs7679463	C	A	4	77351710	-0.0071263	0.0012435	1e-08	0.009	0.0137	0.5111
	rs76798800	T	G	1	154994978	0.0220312	0.0013966	4.6e-51	-0.005	0.0157	0.752199
	rs7689420	C	T	4	145568352	0.0284144	0.00164735	1.1e-61	-0.0315	0.018	0.0811204
	rs76895963	G	T	12	4384844	0.0921843	0.00478804	1.3e-77	-0.0226	0.0599	0.7059
	rs77093479	G	C	17	79429575	-0.0111885	0.00168097	2.8e-06	0.0155	0.0188	0.4078
	rs77159542	G	A	1	170190337	0.0141713	0.00248567	1.2e-08	0.0101	0.0294	0.731799
	rs77169818	T	A	18	74980601	-0.024518	0.0030903	2.1e-10	0.0129	0.0349	0.713099
	rs7728690	T	C	5	88411214	-0.0125263	0.00126815	5.2e-18	-0.0042	0.014	0.7616
	rs7731023	G	A	5	36181627	0.00923712	0.00124805	1.3e-08	0.0137	0.0138	0.3179
	rs7740107	A	T	6	130374461	-0.0307689	0.0013981	2.4e-102	-0.0015	0.0156	0.9228
	rs774214	C	T	12	56918566	-0.00808229	0.00130669	6.2e-05	0.0289	0.0146	0.0484195
	rs7755185	G	A	6	152339615	0.00856114	0.00133297	1.3e-05	-0.0029	0.0149	0.8454
	rs7767642	A	G	6	55036783	-0.00731972	0.00127964	0.0011	0.012	0.0141	0.3949
	rs77771121	T	A	3	61221102	-0.0101636	0.00171832	0.00033	0.0213	0.0192	0.2663
	rs7788672	C	G	7	93139177	0.0114473	0.00123894	2.5e-15	-0.0108	0.0136	0.4299
	rs7794796	T	C	7	150540196	0.0200309	0.00132173	7e-47	0.0103	0.0147	0.484
	rs7808966	C	A	7	156303612	-0.00759557	0.00127041	0.00022	0.0002	0.0146	0.9917
	rs7815955	T	A	8	130719567	-0.0165586	0.00153795	4.9e-22	-0.012	0.0171	0.4825
	rs78378222	G	T	17	7571752	0.0830264	0.00574202	2.2e-42	-0.0288	0.1186	0.808
	rs7843128	C	T	8	22473465	-0.00868103	0.00129335	1.9e-07	0.0398	0.0142	0.00501303
	rs7873683	C	T	9	89922872	0.00744286	0.00125668	3.2e-09	0.0015	0.0139	0.9161
	rs790153	G	A	5	127458770	-0.00810746	0.00123794	5.8e-06	-0.0012	0.0137	0.9274
	rs7909735	T	G	10	53284232	0.00803495	0.00141014	1.2e-08	0.0271	0.0153	0.0766408
	rs7910211	C	T	10	81228378	0.0106012	0.00169534	4e-10	-0.0199	0.0182	0.2724
	rs7952436	T	C	11	67024534	-0.0352702	0.00225551	4.1e-50	0.0146	0.0313	0.6399
	rs7958151	A	C	12	131617635	-0.00801921	0.00128972	5e-10	0.0069	0.0144	0.6337
	rs7961994	T	A	12	46755112	0.0161418	0.00126528	2.8e-32	-0.0183	0.0139	0.1876
	rs7971536	A	T	12	102373788	-0.0114854	0.00123679	1.6e-15	0.0143	0.0137	0.2955
	rs79890392	T	C	19	49576155	-0.0078495	0.00141114	0.0027	0.0298	0.0158	0.0587598
	rs8002779	A	G	13	92015977	-0.00860197	0.00126259	9.6e-07	0.0164	0.0138	0.2359
	rs8019890	A	C	14	21538067	0.0117547	0.0012601	1.1e-15	-0.0255	0.0145	0.0788497
	rs8043280	G	C	15	93425874	-0.00834931	0.00133178	3.6e-05	-0.0113	0.0151	0.453
	rs8059189	A	G	16	86417349	-0.0123095	0.0012951	2e-16	0.0072	0.0141	0.6088
	rs8067974	G	A	17	43232566	-0.0157341	0.00132059	1e-32	-0.0108	0.0145	0.4588
	rs8091287	C	T	18	45753742	-0.00868912	0.00146794	3.2e-09	0.0319	0.018	0.0762992
	rs8130733	G	A	21	47433552	-0.00937198	0.00147835	2.3e-05	-0.0068	0.0165	0.6787
	rs822552	G	C	7	148650634	0.0122972	0.00140387	2e-13	-0.0075	0.017	0.6593
	rs836510	T	C	7	6458161	0.0102137	0.00158036	1e-10	-0.0184	0.0172	0.2847
	rs855206	C	A	12	102957819	-0.0171545	0.0020711	1.2e-11	-0.0334	0.0226	0.1398
	rs862057	T	C	14	74978865	0.00726732	0.00130477	0.0026	0.009	0.0143	0.5282
	rs876122	G	A	6	6886297	0.0103994	0.00188893	0.0037	0.0232	0.0208	0.2647
	rs876672	G	A	16	81571600	-0.013755	0.00222793	6.7e-05	-0.0131	0.0258	0.6124
	rs8904	A	G	14	35871217	-0.00847442	0.00128692	4.5e-06	0.0175	0.014	0.2109
	rs894360	C	T	8	135601194	-0.0197393	0.00128853	5.7e-48	0.0065	0.0141	0.6455
	rs9291926	G	T	5	67599656	-0.0125407	0.00123862	4.3e-19	-0.0012	0.0137	0.9296
	rs9317002	A	C	13	59175727	0.00990493	0.00124892	2.2e-10	0.0125	0.0138	0.3668
	rs9327336	C	T	5	123990270	0.0089941	0.00130044	4.6e-07	-0.0118	0.0144	0.4115
	rs933807	C	G	15	62274940	-0.012801	0.00124403	7.8e-21	0.0162	0.014	0.2472
	rs9350850	C	T	6	81050236	0.0251363	0.00227817	2.6e-23	0.0005	0.0266	0.9851
	rs9379084	A	G	6	7231843	-0.0169856	0.00198682	1.2e-12	0.0191	0.0221	0.3872
	rs9398171	T	C	6	108988184	0.0212771	0.00135917	3.1e-50	0.0003	0.0148	0.9811
	rs946197	C	G	1	56602308	0.0146456	0.00146278	1.3e-18	-0.0131	0.0159	0.4105
	rs9465505	A	G	6	19726083	-0.0083858	0.00124006	1.4e-06	-0.0027	0.0138	0.8439
	rs9479012	G	A	6	151657994	0.012293	0.00210668	0.00054	0.002	0.0225	0.9304
	rs9480933	G	C	6	109671391	-0.0130632	0.00129305	5.4e-19	-0.011	0.0142	0.4373
	rs9491200	G	A	6	124934182	0.00945794	0.00166498	0.0013	-0.0021	0.0181	0.9069
	rs9513510	C	G	13	99571922	-0.0114365	0.0013508	2.5e-12	0.0057	0.015	0.704099
	rs9525442	T	C	13	41586960	-0.0083299	0.00135443	7.7e-05	0.0167	0.0153	0.2731
	rs9540493	G	A	13	66205704	-0.00858441	0.00125136	6.9e-07	0.0008	0.014	0.9565
	rs9594693	A	G	13	42744103	0.0108364	0.00168292	1.2e-10	0.003	0.0178	0.8648
	rs9596810	T	C	13	54056553	-0.00804641	0.00128859	4.3e-05	0.0195	0.0147	0.183
	rs9634212	A	C	12	93993266	0.0255153	0.00149544	2.8e-60	-0.0263	0.017	0.1204
	rs968821	C	G	9	94187634	-0.011189	0.00130575	1e-17	0.0012	0.0146	0.9365
	rs9800418	C	T	5	77641008	0.00794805	0.00144316	0.0036	0.0103	0.0161	0.5235
	rs981002	A	T	4	12881731	-0.0119829	0.0013971	9.7e-13	0.016	0.0156	0.3052
	rs9810734	T	A	3	112874860	0.00825696	0.00138274	0.00024	-0.0145	0.0151	0.3394
	rs981938	A	G	2	218275818	0.0172691	0.00132775	1.1e-33	-0.0179	0.0145	0.2156
	rs983399	T	C	7	46642308	-0.0122093	0.0012383	6.2e-18	0.0396	0.0138	0.00407699
	rs9838614	G	T	3	38537671	-0.0122002	0.00126688	6e-17	-0.022	0.014	0.1162
	rs9853018	T	C	3	141101961	0.0308832	0.00124163	1.5e-131	-0.0123	0.0138	0.3719
	rs9882731	C	G	3	171906978	-0.0125475	0.0012559	1.7e-18	0.0097	0.0145	0.5063
	rs9892365	G	A	17	59491384	-0.0182564	0.00131765	1.2e-38	0.003	0.0146	0.8401
	rs9925273	G	A	16	375900	-0.0108682	0.00161072	1.5e-06	0.0007	0.0182	0.9678
	rs9951619	G	T	18	56882326	0.0117716	0.0014767	1.6e-10	0.0271	0.0158	0.0862204
	rs9960148	T	G	18	23417359	-0.00779317	0.00127241	9.1e-05	0.0088	0.0141	0.531401
	rs9960619	T	C	18	33040095	0.01023	0.00130543	4.6e-10	0.0013	0.0143	0.9271
	rs9976812	G	C	21	39690245	-0.013428	0.00126129	1.8e-21	0.0099	0.0141	0.4847
	rs9985795	C	T	4	135213286	-0.00698674	0.00123924	1.7e-08	-0.0467	0.0137	0.000671893

## Sheet: Supp Table 8 Append lean mass
Supplementary Table 8. Summary statistics used in the Mendelian randomization study of Appendicular lean mass on the risk of ALS and FTD
ALS	SNP	effect_allele	other_allele	Ch	pos	Beta.exp	Se.exp	P-value.exp	Beta.out	Se.out	P-value.out		FTD (TDP-43 Subtype)	SNP	effect_allele	other_allele	Ch	pos	Beta.exp	Se.exp	P-value.exp	Beta.out	Se.out	P-value.out
	rs10005035	G	C	4	12865684	-0.0175	0.0021	6.51e-12	0.0161	0.0154	0.2977			rs10202701	T	C	2	232331734	0.0227	0.0019	3.11e-29	0.056782	0.068833	0.4094
	rs10019221	T	G	4	21785364	-0.0124	0.0019	1.22e-05	0.0212	0.0139	0.1262			rs10225945	G	A	7	28250083	-0.0146	0.0026	0.00328	0.162119	0.0919883	0.07801
	rs10036789	G	C	5	71695918	0.0163	0.0019	1.16e-12	0.0016	0.0137	0.9092			rs10242866	T	C	7	17920613	0.0157	0.0019	3.66e-11	0.0741794	0.0690826	0.2829
	rs1005723	T	C	1	243646251	0.0161	0.0024	1.79e-07	0.0176	0.0174	0.3137			rs10483727	C	T	14	61072875	-0.0368	0.0019	6.73e-75	-0.0109399	0.0698215	0.8755
	rs10068640	A	G	5	123981977	0.0112	0.002	0.00128	-0.0154	0.0142	0.2793			rs1063582	G	T	8	23168650	-0.0185	0.0022	1.12e-11	0.0190809	0.0816288	0.8152
	rs10075249	T	C	5	52846505	0.0143	0.0019	4.56e-09	-0.0251	0.0136	0.0646294			rs10748128	T	G	12	69827658	0.0255	0.002	6.77e-33	-0.00020002	0.0715865	0.9978
	rs10107388	C	T	8	145004944	-0.0159	0.002	6.95e-11	0.0118	0.0146	0.4199			rs10796828	G	T	11	69494592	0.0154	0.002	5.77e-10	-0.0129162	0.0698123	0.8532
	rs10112506	G	A	8	13164746	-0.012	0.0019	5.76e-05	0.0016	0.0139	0.9062			rs10815274	C	A	9	5728968	0.0124	0.0019	6.46e-06	-0.0123763	0.0687147	0.8571
	rs10123619	G	A	9	119353611	-0.0171	0.0026	4.05e-06	0.0136	0.019	0.475501			rs10822117	G	A	10	52786701	-0.0176	0.0022	4.24e-10	-0.0166376	0.0813093	0.8379
	rs10128333	T	C	10	64570038	-0.0146	0.0025	0.000951	-0.0473	0.0181	0.00911108			rs10845408	T	C	12	11880581	0.0255	0.002	3.25e-33	-0.0252152	0.0718678	0.7257
	rs10171272	A	C	2	25946636	0.0136	0.002	2.87e-07	0.0112	0.0241	0.6418			rs10922475	A	C	1	89222420	0.0159	0.0019	2.17e-13	-0.0788112	0.0687528	0.2517
	rs10202701	T	C	2	232328681	0.0227	0.0019	3.11e-29	-0.0171	0.0137	0.2114			rs10948	T	G	19	10793749	-0.0252	0.002	3.43e-31	0.00060018	0.0768389	0.9938
	rs10202845	G	A	2	42575820	-0.0288	0.003	5.35e-17	-0.0601	0.0212	0.004581			rs11009928	G	A	10	35058930	-0.0148	0.0022	1.04e-06	-0.0555127	0.0784206	0.479001
	rs10203320	C	T	2	9771620	0.0138	0.002	7.86e-07	0.0226	0.0149	0.1299			rs11014285	A	G	10	25178864	0.0342	0.0026	2.89e-35	-0.141333	0.0972287	0.1461
	rs10203386	A	T	2	25136866	-0.0238	0.0019	1.75e-31	0.0085	0.0138	0.5378			rs11049704	G	C	12	28699164	-0.0183	0.0021	1.1e-13	-0.0828383	0.0746928	0.2675
	rs10205141	G	A	2	11313340	0.0241	0.0044	0.00471	0.0111	0.0312	0.723099			rs11060942	A	G	12	123478378	-0.0354	0.0052	7.49e-07	0.0732505	0.175807	0.677001
	rs10221831	T	C	2	202107829	0.03	0.0053	0.0018	0.0438	0.0359	0.222			rs11068230	G	C	12	117442902	0.0238	0.0028	9.67e-13	-0.131028	0.0999663	0.1899
	rs10225945	G	A	7	28250083	-0.0146	0.0026	0.00328	-0.0119	0.0189	0.5293			rs11210892	A	G	1	44100084	0.0118	0.002	0.000357	-0.00697561	0.0717612	0.9226
	rs10242866	T	C	7	17920613	0.0157	0.0019	3.66e-11	-0.0034	0.0138	0.8081			rs11233117	G	C	11	69929677	-0.0176	0.0019	1.74e-15	-0.112497	0.0688342	0.1022
	rs10283100	G	A	8	120596023	0.0575	0.0041	4.11e-39	-0.0259	0.0289	0.37			rs11243202	C	T	6	7720059	0.0302	0.0019	2.83e-53	0.129272	0.0685624	0.05938
	rs1035583	A	G	2	207326937	0.0148	0.0019	1.99e-09	-0.0067	0.0139	0.6277			rs112537273	C	T	8	38269514	-0.0212	0.0022	3.34e-16	-0.0344879	0.0807301	0.6692
	rs10421750	T	G	19	50290604	-0.0145	0.0021	5.73e-07	0.0147	0.0272	0.588			rs11260035	A	G	19	7935716	0.015	0.0021	1.86e-07	-0.0553013	0.078586	0.481599
	rs10453441	G	A	22	46363739	-0.0139	0.002	9.1e-08	0.0111	0.0149	0.4587			rs115105539	C	G	8	49424260	0.0231	0.0025	7.83e-15	-0.0454159	0.0928208	0.624701
	rs10461725	C	G	5	39437129	0.0134	0.002	1.98e-07	0.0133	0.0147	0.3674			rs11605297	A	G	11	58371283	0.0146	0.0022	8.03e-06	-0.0123763	0.0800052	0.8771
	rs10471339	G	C	5	67823773	-0.011	0.0019	1.45e-05	0.0012	0.0144	0.9307			rs11633371	T	G	15	89356832	0.0216	0.0019	7.49e-25	-0.0626204	0.0685164	0.3607
	rs1047891	A	C	2	211540507	0.0233	0.002	5.7e-26	-0.0013	0.0154	0.9303			rs11727162	T	C	4	88640064	-0.017	0.0019	2.15e-14	-0.0204068	0.0684692	0.765701
	rs10483727	C	T	14	61072875	-0.0368	0.0019	6.73e-75	0.0191	0.0138	0.1656			rs12074850	G	A	1	51266474	0.0393	0.0033	2.72e-28	0.0276152	0.122426	0.8215
	rs1056747	G	A	9	35690102	-0.0155	0.0019	8.05e-11	0.0093	0.0138	0.5029			rs12099669	A	G	12	46806773	0.0331	0.002	1.39e-53	0.0373904	0.0742774	0.6147
	rs1063582	G	T	8	23167353	-0.0185	0.0022	1.12e-11	-0.0214	0.0161	0.1845			rs12340775	A	G	9	13226945	-0.0287	0.0043	1.73e-06	0.121332	0.152441	0.4261
	rs10637890	TTC	T	14	54779522	-0.0123	0.002	3.96e-05	-0.0038	0.0141	0.7902			rs12517711	C	T	5	60798886	-0.0147	0.0019	2.79e-09	0.0704585	0.0697985	0.3127
	rs10657263	G	C	11	49690460	-0.013	0.0019	7.98e-07	-0.0125	0.014	0.3718			rs12519407	C	A	5	137665323	0.0181	0.0022	3.38e-13	-0.0389488	0.0786082	0.6203
	rs10748128	T	G	12	69827658	0.0255	0.002	6.77e-33	-0.0005	0.0145	0.9746			rs12541381	A	G	8	135649848	-0.0319	0.0022	2.81e-44	0.0276152	0.07817	0.723901
	rs10749157	C	T	10	115780129	0.0113	0.002	1.24e-05	-0.0073	0.0143	0.6079			rs1260326	C	T	2	27730940	0.0323	0.0019	6.16e-59	-0.0129162	0.0714816	0.8566
	rs10776560	T	C	10	50542358	-0.0157	0.0019	7.88e-12	-0.0211	0.0137	0.125			rs12773500	T	C	10	81232632	0.0171	0.0028	5.05e-05	0.0778865	0.0929463	0.4021
	rs10793931	C	G	9	133436478	-0.0132	0.002	3.23e-06	-0.0177	0.0143	0.2158			rs12907139	A	G	15	73564881	-0.0149	0.0019	4.89e-10	0.0194887	0.0685737	0.776301
	rs10796828	G	T	11	69490346	0.0154	0.002	5.77e-10	0.0357	0.0155	0.02121			rs12909863	C	G	15	75845097	0.0189	0.0022	6.05e-13	0.123986	0.0788744	0.116
	rs10807137	T	C	6	34183026	-0.0455	0.0025	5.68e-70	-0.0006	0.0178	0.9723			rs12997625	T	C	2	202980887	-0.017	0.0019	1.5e-14	-0.143234	0.0684947	0.0364998
	rs10815274	C	A	9	5728968	0.0124	0.0019	6.46e-06	-0.0015	0.0136	0.9152			rs1324538	A	T	6	45177025	0.0237	0.0019	1.73e-29	0.138021	0.0691578	0.0459695
	rs10822117	G	A	10	52786701	-0.0176	0.0022	4.24e-10	-0.0038	0.0163	0.817			rs13391980	A	G	2	165551201	-0.0225	0.0029	7.6e-10	0.234281	0.0991881	0.0181798
	rs10824307	C	G	10	77185310	-0.0194	0.002	1.79e-17	-0.0058	0.0149	0.6988			rs1472852	A	C	4	18017730	-0.0638	0.0026	8.22e-130	-0.0534008	0.0939898	0.5699
	rs10829226	A	G	10	27573952	-0.0112	0.002	0.00133	0.0027	0.0145	0.8518			rs17197114	C	T	14	21894526	0.0177	0.0025	1.54e-07	0.0246926	0.0890323	0.7815
	rs10832963	G	T	11	18664241	-0.0203	0.0022	9.23e-16	0.0015	0.0158	0.9227			rs17246129	A	G	2	227263582	0.0254	0.002	1.27e-30	0.08158	0.0737082	0.2685
	rs10845408	T	C	12	11880581	0.0255	0.002	3.25e-33	0.0184	0.0148	0.2139			rs17681189	A	C	2	65977433	-0.0131	0.0019	5.82e-07	-0.128629	0.0697384	0.0651103
	rs10858246	C	G	9	139102831	-0.0188	0.002	2.35e-15	-0.0056	0.0149	0.710101			rs17773965	T	C	2	217632085	-0.0163	0.0027	0.000151	-0.160051	0.104339	0.1251
	rs10864899	G	A	2	112929481	-0.0112	0.0019	0.000385	0.0297	0.0138	0.0320398			rs17818592	C	T	16	86088717	-0.0129	0.0019	1.23e-06	-0.0347985	0.0690876	0.6145
	rs10922475	A	C	1	89142142	0.0159	0.0019	2.17e-13	-0.004	0.0137	0.77			rs1899040	T	C	2	223911503	0.0152	0.0023	9.04e-06	0.096621	0.0875484	0.2698
	rs10948	T	G	19	10754905	-0.0252	0.002	3.43e-31	0.0174	0.0144	0.226			rs1933081	A	T	6	151659309	0.0267	0.0034	5.33e-10	0.0497421	0.11612	0.668399
	rs10962212	C	G	9	15911745	0.0143	0.0019	7.47e-09	0.0215	0.0138	0.1197			rs200439	C	A	1	6761261	-0.0128	0.0023	0.00151	0.00399202	0.0755907	0.9579
	rs10975935	G	A	9	6954579	-0.0121	0.0022	0.00415	-0.0291	0.0164	0.0755492			rs2019203	A	C	17	36908672	0.0189	0.0019	1.84e-19	-0.0955202	0.0684385	0.1628
	rs10982888	A	T	9	118468947	-0.0328	0.003	3.97e-23	0.0327	0.0207	0.1139			rs2035901	G	A	4	145521867	0.024	0.0019	9.43e-32	-0.0922249	0.0684935	0.1782
	rs11009928	G	A	10	35058712	-0.0148	0.0022	1.04e-06	0.0397	0.0242	0.1003			rs2112617	A	G	17	47028334	-0.0167	0.0019	1.07e-15	0.0563587	0.0685672	0.4111
	rs11014285	A	G	10	25178864	0.0342	0.0026	2.89e-35	0.024	0.019	0.2068			rs2138374	C	T	2	190018099	-0.0149	0.002	2.79e-08	-0.0525924	0.0732289	0.4727
	rs11042717	C	T	11	10303939	-0.029	0.0019	4.04e-48	0.0124	0.0137	0.3636			rs2140619	G	A	7	114007270	0.0113	0.0019	0.000518	-0.0161294	0.0692369	0.8158
	rs11049704	G	C	12	28691701	-0.0183	0.0021	1.1e-13	-0.0121	0.0196	0.538			rs2181834	T	G	10	102684380	0.0254	0.0019	7.69e-36	-0.0344014	0.0690102	0.6181
	rs11060942	A	G	12	123434524	-0.0354	0.0052	7.49e-07	0.0097	0.0398	0.8067			rs2209098	C	T	1	172173718	0.024	0.002	1.73e-27	-0.0616627	0.07387	0.4039
	rs11068230	G	C	12	117349014	0.0238	0.0028	9.67e-13	-0.0417	0.02	0.0369301			rs2230033	A	G	21	39671476	-0.0265	0.0019	3.49e-38	0.0949702	0.069209	0.17
	rs11070842	C	T	15	51624185	-0.0146	0.0026	0.0013	0.0307	0.018	0.0889099			rs2237485	A	G	7	50749870	0.0191	0.0023	3.73e-12	0.188966	0.0789073	0.0166299
	rs11098677	T	G	4	123833516	-0.0263	0.0023	3.94e-25	0.0335	0.0162	0.0387097			rs2283200	T	C	11	2729340	-0.0281	0.0042	1.48e-06	0.0898407	0.142211	0.527499
	rs11121615	T	C	1	10825577	-0.0202	0.002	3.32e-18	0.0055	0.0163	0.734999			rs2287821	T	C	19	33938800	-0.0153	0.0019	6.95e-11	0.046882	0.068399	0.4931
	rs111365325	T	C	5	170865229	-0.0271	0.0022	1.12e-28	-0.0057	0.0164	0.7272			rs2303423	C	T	4	38141239	0.0168	0.003	0.00264	-0.0216323	0.109176	0.8429
	rs111612346	ATTCTT	A	4	109098374	-0.0138	0.002	4.25e-07	0.0177	0.0145	0.2231			rs2454390	C	T	12	103272686	-0.0176	0.0026	1.74e-07	0.0486652	0.0946607	0.6072
	rs111622870	C	T	4	2613109	-0.0282	0.0044	1.86e-05	0.0107	0.0359	0.7665			rs2545339	G	A	5	149949806	0.0115	0.002	0.000348	0.00270365	0.0701361	0.9693
	rs11175919	A	G	12	66180277	0.0349	0.0059	3.16e-06	0.0659	0.0452	0.1452			rs2578565	T	C	5	5462148	-0.0141	0.002	1.37e-07	-0.0266419	0.0730533	0.7153
	rs11178643	T	A	12	71522437	0.0109	0.002	0.00444	-0.0196	0.0237	0.4072			rs2648725	A	T	10	93043858	0.0165	0.0023	8.2e-08	-0.0439519	0.0829576	0.5962
	rs11187838	A	G	10	96038686	0.0394	0.0019	1.16e-89	-0.0117	0.0137	0.392			rs2717008	C	T	2	58163178	-0.0127	0.0019	4.99e-07	0.0449734	0.0702966	0.5223
	rs111901094	T	G	19	19513570	-0.0253	0.0025	4.04e-19	-0.0461	0.0346	0.1828			rs2748501	A	G	6	146402386	-0.0195	0.0019	1.31e-19	0.0344014	0.0682187	0.6141
	rs11191208	A	G	10	103838497	0.0147	0.0024	3.69e-05	-0.0127	0.0178	0.4744			rs2788213	A	G	6	703249	0.0123	0.0021	0.00038	0.114513	0.0762576	0.1332
	rs11198591	A	G	10	120515892	0.0148	0.002	4.91e-09	0.0133	0.0141	0.3456			rs28529055	T	G	14	92432308	-0.0147	0.0019	1.88e-09	0.116894	0.0684069	0.0874802
	rs112021215	C	T	20	62867186	-0.0147	0.0025	0.000599	-0.0122	0.0206	0.5531			rs28678024	G	A	14	25942829	-0.0119	0.0021	0.0019	0.101654	0.0760859	0.1815
	rs11210892	A	G	1	44100084	0.0118	0.002	0.000357	-0.0295	0.0145	0.0417898			rs2871960	C	A	3	141140968	0.0469	0.0019	2.17e-131	0.0401818	0.0684001	0.5569
	rs112153300	A	G	21	47547474	0.0261	0.0034	7.05e-10	-0.0023	0.0245	0.9255			rs2978362	T	C	18	32960722	0.0106	0.0019	2.85e-05	-0.0382587	0.0683627	0.5757
	rs11217863	A	G	11	120293138	-0.0268	0.003	1.06e-14	0.0122	0.0222	0.5836			rs301807	G	A	1	8501786	-0.0144	0.0019	2.53e-09	-0.0916672	0.0690967	0.1846
	rs11221657	G	T	11	129181358	0.0179	0.0028	1.21e-05	0.0088	0.0204	0.6652			rs310796	T	G	12	77453226	0.0142	0.002	2.53e-07	-0.00299551	0.0846919	0.9718
	rs11233117	G	C	11	69924352	-0.0176	0.0019	1.74e-15	0.0019	0.0136	0.8883			rs3116602	G	T	13	51117562	-0.0612	0.0023	9.53e-150	0.152721	0.0812852	0.0602698
	rs112367251	TCTCACA	T	9	129738592	0.0179	0.0021	1.29e-12	-0.0205	0.0264	0.4362			rs3184504	C	T	12	111884608	0.0183	0.0019	2.71e-17	0.107059	0.0687209	0.1192
	rs11243202	C	T	6	7719065	0.0302	0.0019	2.83e-53	0.0204	0.0137	0.136			rs331917	G	A	5	98273862	-0.0127	0.0019	3.54e-07	-0.0148886	0.0692906	0.8299
	rs112537273	C	T	8	38248306	-0.0212	0.0022	3.34e-16	0.0073	0.0164	0.6553			rs34338597	G	A	12	106314045	-0.0112	0.0019	0.000788	-0.0577351	0.0701897	0.4108
	rs11260035	A	G	19	7898957	0.015	0.0021	1.86e-07	0.0124	0.0163	0.4465			rs34390533	A	C	3	184038969	-0.0257	0.0022	6.69e-27	-0.0463581	0.0808094	0.5662
	rs11260623	T	G	1	1781456	0.0117	0.0019	4.86e-05	0.0311	0.0179	0.0823095			rs34879158	C	A	20	32333181	-0.0363	0.0022	1.55e-58	0.07139	0.0780743	0.3605
	rs112873218	T	C	11	1960119	0.0216	0.0031	4.02e-07	0.0081	0.0233	0.726099			rs35073631	C	T	18	22707681	0.0112	0.0019	0.000592	0.00399202	0.078305	0.9593
	rs113107560	G	T	1	36747842	-0.019	0.0019	6.99e-18	-0.0163	0.0155	0.2931			rs3764002	T	C	12	108618630	0.028	0.0021	4.47e-34	-0.0347985	0.077676	0.654201
	rs113146332	C	G	17	42565977	0.0311	0.0049	2.99e-05	0.0341	0.0387	0.3778			rs3768495	T	C	1	109974450	-0.0178	0.0021	1.07e-12	-0.0148886	0.0735117	0.8395
	rs113232639	A	G	18	20715656	0.0327	0.0019	4.79e-59	0.0029	0.0143	0.8392			rs377599	T	C	1	2173504	0.0217	0.0019	3.5e-24	-0.0369752	0.070445	0.599601
	rs113289555	T	G	4	996998	-0.0206	0.0023	7.33e-15	0.0451	0.0191	0.0184001			rs3778858	T	G	7	129963356	0.0108	0.002	0.00426	-0.0800177	0.0715414	0.2634
	rs113671109	C	T	3	12620885	-0.015	0.0023	4.23e-06	-0.0015	0.0165	0.9282			rs3901421	C	G	9	96216570	0.0215	0.0019	7.55e-25	0.0620354	0.0689921	0.3686
	rs113827862	C	T	14	89849527	-0.0235	0.004	0.000467	0.0137	0.03	0.646399			rs4076108	T	A	3	13744059	0.0174	0.0022	2.3e-10	0.0620354	0.0795195	0.4353
	rs113898003	C	T	6	130341235	-0.036	0.0021	1.19e-58	-0.0238	0.0163	0.1443			rs4077103	A	C	8	49570972	-0.0143	0.0026	0.00418	-0.0237165	0.0945264	0.8019
	rs11421589	CT	C	10	115193949	0.0119	0.0019	5.99e-05	0.0085	0.0137	0.5357			rs4282339	A	G	5	168256240	-0.0311	0.0023	6.16e-36	-0.0331432	0.0850665	0.6968
	rs115010283	C	G	3	172162393	0.034	0.002	2.35e-59	-0.0156	0.0237	0.5111			rs4287835	C	T	20	31467423	0.0147	0.0019	9.94e-10	0.00813298	0.0687363	0.9058
	rs115105539	C	G	8	49409496	0.0231	0.0025	7.83e-15	0.0104	0.0177	0.5571			rs4602848	G	A	8	92191011	0.016	0.002	3.14e-10	-0.064851	0.071897	0.3671
	rs11562101	T	A	7	56059458	0.0115	0.002	0.000939	-0.0125	0.0154	0.4145			rs4622329	A	G	12	102321935	0.0149	0.002	8.62e-09	0.0266419	0.070502	0.7055
	rs11580040	G	A	1	155198222	0.0325	0.0035	6.76e-16	-0.0011	0.0247	0.9645			rs4640244	G	A	17	21284223	-0.02	0.0019	3.81e-20	-0.0352128	0.0701316	0.615601
	rs11590254	T	A	1	92316573	0.0186	0.002	4.34e-15	-0.0094	0.0147	0.5229			rs4655345	G	A	1	214618185	-0.0246	0.0019	5.81e-33	-0.0100503	0.0701262	0.8861
	rs115912456	G	A	5	82815158	0.0577	0.0047	3.69e-29	0.0061	0.0347	0.8614			rs4735761	C	A	8	78178485	0.0331	0.0021	3.66e-51	0.113329	0.075704	0.1344
	rs116008080	A	G	16	67254841	-0.0415	0.0063	4.06e-06	0.0394	0.0494	0.425			rs4748008	C	T	10	12935441	-0.0125	0.0019	8.95e-06	-0.00280393	0.0702741	0.9682
	rs116052377	A	G	4	124787756	0.0225	0.0035	7.89e-06	-0.0089	0.0249	0.7225			rs4752689	A	G	10	124132188	0.0205	0.0019	1.36e-21	-0.0266419	0.0700618	0.7038
	rs11605297	A	G	11	58296806	0.0146	0.0022	8.03e-06	0.0275	0.016	0.0848203			rs4752829	A	G	11	47449544	0.0262	0.0021	5.9e-31	0.0723207	0.0745336	0.3319
	rs116092985	G	A	16	2160973	-0.0401	0.0033	1.17e-29	-0.0203	0.0242	0.4009			rs4788218	C	T	16	30060655	0.0275	0.0019	5.52e-41	0.0925792	0.069804	0.1847
	rs11612462	G	T	12	104411368	0.015	0.0025	0.000255	0.0165	0.0182	0.3659			rs4815952	C	T	20	6934897	-0.0161	0.0019	1.24e-11	0.103363	0.0684835	0.1312
	rs11629593	G	T	15	96033696	-0.0109	0.002	0.00442	0.0173	0.023	0.4508			rs488621	G	A	2	169714893	0.0191	0.0019	2.86e-19	-0.0152152	0.0683664	0.8239
	rs11633371	T	G	15	89356832	0.0216	0.0019	7.49e-25	-0.0131	0.0139	0.3469			rs4900578	T	A	14	103947289	-0.0177	0.002	1.76e-15	-0.0297378	0.0717042	0.6784
	rs116339650	G	A	4	26200972	-0.0175	0.0029	0.000105	0.0276	0.0211	0.1912			rs4932439	G	A	15	89401109	-0.0151	0.0025	0.000143	0.0246001	0.0906834	0.7862
	rs116493405	A	G	3	114733556	0.0287	0.0042	9.52e-07	0.041	0.028	0.1434			rs4940874	G	A	18	57105638	0.0148	0.0024	1.24e-06	0.0962907	0.0889827	0.2792
	rs11672848	T	C	19	37570704	-0.0171	0.0019	7.73e-14	0.0007	0.0137	0.9578			rs4965298	T	C	15	100804482	-0.0119	0.0021	0.00181	0.0239854	0.0761459	0.752801
	rs11684531	G	A	2	219835489	-0.0172	0.0028	4.17e-05	-0.0368	0.0288	0.2022			rs55872725	T	C	16	53816275	0.0222	0.0019	1.46e-25	0.0217615	0.0709178	0.759
	rs1168768	T	C	12	66509650	0.0332	0.006	0.00361	-0.0678	0.0529	0.1994			rs568267	T	C	18	8799828	0.0122	0.0022	0.00223	-0.0468836	0.0783354	0.5495
	rs116919274	A	G	19	17359808	0.0271	0.0046	0.000352	-0.0486	0.0332	0.1434			rs57059662	C	T	5	33223956	0.0118	0.002	0.000563	-0.146694	0.0719401	0.0414496
	rs117068593	T	C	14	93118229	0.0403	0.0024	8.83e-57	0.0007	0.0179	0.9695			rs5742915	C	T	15	74336633	0.0248	0.0019	9.33e-35	-0.0491902	0.0688599	0.475
	rs117203652	A	G	19	49857801	-0.0346	0.0055	4.32e-05	0.0953	0.0483	0.0483103			rs57791149	C	T	17	54278715	-0.0173	0.0019	3.26e-14	0.114221	0.0693077	0.0993596
	rs11720869	A	G	3	185619716	0.0141	0.002	2.54e-07	-0.0128	0.0146	0.3806			rs604723	C	T	11	100610546	-0.0166	0.0021	8.16e-10	-0.0657877	0.0762247	0.3881
	rs11721522	G	A	4	156976051	0.0106	0.0019	0.00403	0.0279	0.0141	0.0468803			rs6054390	A	G	20	6595646	-0.0188	0.002	1.45e-16	0.0243952	0.0708671	0.7307
	rs11727162	T	C	4	88606761	-0.017	0.0019	2.15e-14	-0.0008	0.0137	0.9548			rs6082354	C	A	20	21218023	-0.024	0.002	1.19e-27	-0.0285875	0.0729424	0.6951
	rs117335233	G	T	10	79914330	-0.0236	0.0042	2.56e-05	0.0316	0.035	0.3671			rs610694	C	T	12	121304826	0.0136	0.0019	4.29e-08	-0.071496	0.068418	0.2961
	rs1177765	C	T	5	32829929	-0.0232	0.0019	1.32e-30	0.0079	0.0138	0.565501			rs61397287	T	A	2	144230546	0.0235	0.0036	4.45e-06	0.168054	0.124741	0.1779
	rs11778491	C	G	8	120451362	-0.0247	0.0022	8.39e-25	-0.0172	0.0157	0.2747			rs6470771	C	A	8	130754719	-0.0268	0.0025	1.54e-22	-0.0257281	0.0915019	0.778599
	rs117818446	A	G	8	67223589	0.0423	0.0068	5.29e-05	-0.0421	0.0523	0.421			rs6502935	T	C	17	1651780	-0.0125	0.0022	0.000631	-0.0971267	0.0767854	0.2059
	rs117972846	G	T	17	26947476	0.0335	0.0057	0.000547	0.0066	0.0478	0.8899			rs6543146	G	T	2	103096695	0.0154	0.0019	4.19e-11	0.0294288	0.0692682	0.671001
	rs11867855	T	G	17	18262584	-0.0132	0.0022	0.000293	0.0047	0.0159	0.7652			rs6570509	T	G	6	142865106	-0.0244	0.0021	1.27e-27	-0.0103534	0.0751511	0.8904
	rs1190540	G	A	14	102897009	0.0125	0.0021	0.000162	-0.0016	0.0151	0.9158			rs6582398	T	C	12	42870444	0.014	0.002	1.14e-07	0.062301	0.0705873	0.3775
	rs11959466	T	C	5	42803824	0.038	0.0042	2.24e-14	0.0081	0.0368	0.8249			rs6593210	A	G	7	55254186	0.0146	0.0024	4.88e-05	0.00498754	0.077562	0.9487
	rs1202186	T	C	7	87213258	-0.012	0.002	0.000165	-0.0018	0.0144	0.8998			rs6675858	T	C	1	224575018	-0.0137	0.0023	0.00024	0.0198026	0.08309	0.8116
	rs12051245	C	T	16	783865	0.0299	0.0022	2.56e-35	-0.0319	0.0167	0.0564001			rs6693481	C	T	1	203766395	-0.0143	0.002	2.21e-09	0.129198	0.0760646	0.0894293
	rs12074850	G	A	1	51248316	0.0393	0.0033	2.72e-28	0.0217	0.0234	0.3531			rs6738207	A	G	2	105989716	0.0127	0.0019	4.14e-06	0.0227395	0.070957	0.7486
	rs12099669	A	G	12	46783653	0.0331	0.002	1.39e-53	-0.0169	0.0147	0.2502			rs6739278	C	T	2	44448632	-0.021	0.0024	1.27e-13	-0.0334348	0.0848697	0.6936
	rs12150907	A	G	19	4940630	-0.0219	0.0024	7.22e-15	-0.016	0.0173	0.3562			rs67527161	C	T	10	63786554	-0.0182	0.0023	5.79e-10	-0.0564645	0.0848252	0.5056
	rs12185775	C	G	20	20293769	-0.0167	0.003	3.66e-05	0.0016	0.024	0.9455			rs6849302	G	A	4	156676558	0.0155	0.0024	7.11e-06	-0.00471108	0.0874524	0.957
	rs12188208	C	A	5	77442791	-0.0195	0.0022	1.4e-13	-0.0028	0.0167	0.866			rs6860245	C	G	5	127433798	0.0589	0.0022	9.66e-155	0.0440169	0.0787524	0.5762
	rs12230946	A	G	12	53498725	0.0271	0.0033	1.45e-11	-0.0228	0.0225	0.3097			rs6902109	G	A	6	130316559	-0.0167	0.0019	1.03e-13	0.0232686	0.0686752	0.7348
	rs12334478	G	C	8	141998765	-0.0161	0.0019	2.27e-12	-0.0022	0.014	0.8742			rs700677	A	C	2	198702424	0.0173	0.002	1.13e-13	0.0285875	0.0718968	0.6909
	rs12340775	A	G	9	13226945	-0.0287	0.0043	1.73e-06	-0.0002	0.0322	0.9953			rs7014590	C	T	8	89373036	-0.0228	0.0022	4.48e-21	0.0639133	0.0766268	0.4042
	rs12344515	T	C	9	113801231	-0.0163	0.0022	2.28e-08	-0.0037	0.016	0.8161			rs71414738	T	C	2	127887985	0.015	0.0025	0.0001	-0.185727	0.0974816	0.0567505
	rs12347137	C	A	9	119122721	-0.046	0.0024	9.8e-80	0.0297	0.0176	0.09064			rs7220127	C	T	17	64545922	-0.0105	0.0019	0.0046	0.0411419	0.0684654	0.5479
	rs12351226	T	C	9	98405230	0.0218	0.0025	9.13e-13	-0.0016	0.0185	0.9288			rs72657800	C	T	4	90842840	-0.0219	0.0035	6.39e-05	-0.433093	0.14459	0.00274101
	rs12423821	C	T	12	132650284	0.0161	0.0027	0.000117	0.0076	0.021	0.7173			rs72801843	A	T	16	53536345	0.0313	0.0021	8.83e-47	0.0592119	0.0731457	0.4182
	rs12461874	A	C	19	17180358	-0.0181	0.0021	1.26e-12	-0.0035	0.0151	0.8194			rs72809820	T	C	2	97410949	-0.0111	0.002	3.13e-05	-0.0309748	0.0724272	0.6689
	rs12483401	C	T	21	35443829	-0.0387	0.0067	0.000922	0.0394	0.0496	0.4264			rs7320878	A	G	13	92015977	-0.015	0.0019	1.34e-11	0.0275768	0.0697755	0.6927
	rs12512942	A	G	4	177766307	-0.0162	0.002	1.58e-11	-0.0128	0.0154	0.4064			rs7418410	T	C	1	10236402	0.0155	0.0019	5.64e-11	0.0506931	0.0699299	0.4685
	rs12517711	C	T	5	60754661	-0.0147	0.0019	2.79e-09	-0.0006	0.0141	0.9633			rs74379684	T	C	15	94060378	-0.0272	0.0036	4.39e-09	-0.109257	0.134793	0.4176
	rs12519407	C	A	5	137651012	0.0181	0.0022	3.38e-13	0.0393	0.015	0.00894108			rs74494415	T	C	18	74983055	-0.0417	0.0049	1.82e-13	0.150143	0.155332	0.3337
	rs12533452	T	C	7	19016871	0.0237	0.0026	1.31e-14	-0.0066	0.0187	0.7227			rs7485647	A	G	12	131631133	-0.0261	0.0026	1.04e-18	-0.0806579	0.0923147	0.3823
	rs12536902	A	C	7	33213009	0.0479	0.0081	0.000366	0.0394	0.0577	0.4947			rs7522400	G	A	1	36613380	0.0129	0.0022	0.000562	-0.0148886	0.0788763	0.8503
	rs12541381	A	G	8	135649848	-0.0319	0.0022	2.81e-44	-0.001	0.0161	0.9496			rs7598430	T	C	2	219195799	-0.016	0.0019	1.37e-12	-0.0544882	0.0681422	0.4239
	rs12563442	C	T	1	19786695	0.0122	0.0021	0.000993	0.0066	0.0154	0.6691			rs7610055	A	G	3	12391207	-0.0373	0.0029	3.55e-33	-0.109592	0.107053	0.306
	rs1260326	C	T	2	27730940	0.0323	0.0019	6.16e-59	-0.0085	0.0137	0.535			rs7731023	G	A	5	36181627	0.0166	0.0019	3.48e-13	-0.0129162	0.0695992	0.8528
	rs12616192	A	G	2	121568931	-0.0261	0.0038	6.83e-07	0.0013	0.0282	0.9626			rs77447813	C	G	20	50849557	0.0224	0.0034	3.21e-06	0.0554347	0.119498	0.6428
	rs12655296	T	C	5	15890643	-0.011	0.002	0.00162	-0.0041	0.0142	0.7733			rs7768973	A	T	6	109764535	-0.024	0.0019	5.44e-31	-0.078935	0.0701263	0.2603
	rs12672217	A	G	7	156310948	0.0139	0.002	1.33e-07	0.0027	0.0147	0.8526			rs7816345	T	C	8	36846109	0.0255	0.0025	6.22e-19	-0.0736465	0.0906526	0.4166
	rs12700901	A	C	7	28783171	-0.0184	0.0019	1.67e-16	0.0002	0.0139	0.9886			rs7858712	G	A	9	16741116	0.0347	0.0034	1.04e-19	0.28117	0.132193	0.0334303
	rs12702693	T	C	7	8101039	0.0173	0.0019	6.56e-15	0.0208	0.0137	0.1287			rs7863102	T	A	9	73984394	-0.011	0.0019	0.000997	-0.0569937	0.068782	0.4073
	rs12713004	G	A	2	23896049	0.0367	0.0021	2.4e-63	-0.0238	0.0153	0.1189			rs79066296	T	C	14	76406124	-0.0169	0.0022	6.11e-09	-0.0563803	0.0807496	0.4851
	rs12724708	T	A	1	219620569	0.0243	0.002	1.66e-30	0.002	0.015	0.8916			rs8017006	G	A	14	42747321	0.0122	0.002	0.000222	-0.084034	0.0750723	0.2631
	rs12773500	T	C	10	81232632	0.0171	0.0028	5.05e-05	-0.016	0.019	0.3997			rs8020095	A	G	14	67453858	-0.0145	0.0027	0.00453	0.264669	0.0901572	0.00332797
	rs12831751	C	A	12	29520017	0.0172	0.0021	1.57e-11	0.0165	0.0149	0.2673			rs8042578	G	C	15	66999828	0.0287	0.0022	2.29e-33	0.173953	0.0764824	0.0229398
	rs12882130	G	C	14	103878774	-0.0202	0.002	1.88e-19	0.0359	0.0146	0.0141899			rs8084413	A	G	18	22869123	-0.0127	0.0019	3.25e-06	-0.0327298	0.0685902	0.6332
	rs12907139	A	G	15	73521566	-0.0149	0.0019	4.89e-10	-0.0023	0.0137	0.8664			rs876122	G	A	6	6889818	0.0162	0.0029	2.19e-05	0.130792	0.106508	0.2195
	rs1290786	T	C	3	169097381	-0.0143	0.0019	7.14e-09	-0.0085	0.0137	0.533			rs900399	G	A	3	156798732	0.0164	0.0019	1.35e-12	0.0266419	0.0700376	0.7036
	rs12909863	C	G	15	75825822	0.0189	0.0022	6.05e-13	0.003	0.0156	0.8484			rs909220	A	G	14	75909897	-0.015	0.0019	3.24e-10	-0.106806	0.0691449	0.1224
	rs1291114	C	G	20	35500850	0.0173	0.0031	0.00195	-0.0035	0.025	0.8872			rs9344126	C	T	6	81907559	-0.0185	0.0019	2.21e-17	-0.0998453	0.0686388	0.1458
	rs12926103	A	G	16	86371775	0.0272	0.0038	9.6e-08	-0.0101	0.0359	0.778501			rs9388490	T	C	6	126835655	0.0462	0.0019	1.33e-125	-0.00400802	0.0691141	0.9538
	rs12943867	A	G	17	79409710	0.0184	0.002	7.57e-15	-0.0142	0.0177	0.423			rs9391254	T	C	6	105392745	0.0166	0.002	2.1e-11	-0.105249	0.0739435	0.1546
	rs12962050	A	G	18	35179808	0.0153	0.002	1.52e-09	0.0226	0.0143	0.1141			rs947099	A	G	10	31129883	0.0117	0.002	0.000271	0.0544882	0.0713744	0.4452
	rs12997625	T	C	2	202970250	-0.017	0.0019	1.5e-14	-0.0139	0.0136	0.3057			rs9517483	G	A	13	99574055	-0.0181	0.0021	2.26e-13	0.0833816	0.0758015	0.2714
	rs13037813	C	T	20	47750588	0.0292	0.0022	1.71e-34	-0.0007	0.0168	0.9669			rs9568031	T	C	13	48948569	-0.0115	0.0021	0.00334	0.0365603	0.077334	0.6364
	rs13103161	A	T	4	106216459	-0.0284	0.0019	2.38e-43	-0.0054	0.0141	0.704301			rs9590328	G	A	13	96521060	0.0153	0.0027	0.00202	-0.0978334	0.0963981	0.3102
	rs13109280	G	A	4	54380513	0.0131	0.002	9.15e-06	0.0019	0.0147	0.8995			rs9647379	C	G	3	171800256	0.0215	0.0019	5.55e-24	-0.0225524	0.069499	0.7456
	rs13123591	G	T	4	120105990	0.0185	0.002	2.35e-15	0.0058	0.0145	0.6883			rs9838614	G	T	3	38541318	-0.0185	0.0019	1.21e-16	0.07139	0.0706866	0.3126
	rs13127468	A	C	4	8599658	-0.0123	0.0019	9.86e-06	0.0128	0.0148	0.3857			rs990315	C	T	15	69590143	-0.0115	0.002	0.000507	-0.0695261	0.0704082	0.3234
	rs13170063	A	G	5	157895013	-0.0152	0.0019	4.11e-10	0.0121	0.014	0.39			rs9957318	G	A	18	33046674	0.0187	0.002	1.02e-20	0.0276152	0.0711835	0.697999
	rs1319012	A	T	6	41852616	-0.052	0.0037	3.3e-40	0.0287	0.0271	0.2893
	rs13209685	T	G	6	7779729	0.0277	0.0026	7.49e-22	0.009	0.0192	0.640301
	rs1324538	A	T	6	45080144	0.0237	0.0019	1.73e-29	0.0012	0.0141	0.9306
	rs1325596	A	G	1	176794066	0.0287	0.0019	2.77e-47	-0.014	0.0138	0.3088
	rs1330826	C	G	9	85129970	0.0162	0.0023	1.04e-07	0.0071	0.0172	0.679401
	rs13316	A	C	14	93407301	0.0115	0.0019	0.000366	-0.0166	0.0143	0.2442
	rs13391980	A	G	2	165504841	-0.0225	0.0029	7.6e-10	-0.0011	0.0207	0.9564
	rs1340022	C	T	8	131334465	0.0118	0.0019	4.47e-05	0.014	0.0137	0.3069
	rs1341215	A	G	9	111662350	0.0229	0.0027	6.32e-13	-0.0108	0.0202	0.5944
	rs13430869	T	G	2	218146818	0.0272	0.0021	6.37e-32	-0.0104	0.015	0.4882
	rs139163241	G	T	7	76709213	-0.0164	0.0027	0.000179	0.0063	0.0201	0.754899
	rs139921635	T	G	4	73181637	0.0385	0.0062	6.16e-05	-0.1416	0.0651	0.0297002
	rs140440099	A	G	3	50632595	0.0613	0.0063	1.45e-17	0.1315	0.0476	0.00573099
	rs1405227	A	G	1	98873390	0.0129	0.002	1.57e-07	-0.0236	0.0147	0.1095
	rs140657345	TCCTC	T	15	41615909	-0.02	0.0022	5.53e-16	-0.0583	0.0244	0.0169899
	rs143076454	A	G	16	921179	-0.0499	0.007	1.06e-07	-0.1272	0.0828	0.1246
	rs143554698	T	C	9	95538573	-0.0257	0.0027	3.39e-16	0.0189	0.021	0.3694
	rs144109601	A	C	13	50455500	-0.0278	0.0048	0.000515	0.0716	0.0339	0.0347
	rs1443536	G	A	4	82174165	0.0218	0.0021	1.91e-21	-0.002	0.015	0.8922
	rs1444628	T	C	12	20563643	0.024	0.002	6.85e-27	0.0112	0.0146	0.442
	rs144622623	GGTGTGTGTGT	G	5	156734644	0.0145	0.0022	4.67e-06	-0.0077	0.0254	0.762901
	rs144627572	A	G	2	20583907	0.0439	0.0053	1.3e-11	-0.0033	0.0385	0.9325
	rs145126099	TTGTCAGGTCTTTGTGGTGAGCTGAATTC	T	4	77356278	-0.0126	0.0019	3.29e-06	0.0108	0.0214	0.6134
	rs147110934	T	G	19	55993436	-0.0722	0.0062	9.39e-27	-0.103	0.0526	0.0501603
	rs147233090	T	C	15	44028047	-0.0446	0.0061	3.95e-08	-0.0461	0.0412	0.2637
	rs1472852	A	C	4	17910236	-0.0638	0.0026	8.22e-130	0.0152	0.0186	0.4138
	rs1478575	A	T	2	218278555	0.0312	0.002	5.2e-49	-0.0182	0.0145	0.2094
	rs148617731	CAG	C	4	87616668	0.041	0.0043	5.92e-17	0.0278	0.0312	0.3737
	rs14976	T	C	2	85818886	0.0144	0.002	1.43e-07	-0.0174	0.015	0.246
	rs150188352	CAAT	C	1	56632354	0.0305	0.0024	8.43e-33	-0.0045	0.027	0.8676
	rs151123488	CTGTGTGTGTG	C	18	45982432	0.0178	0.0029	5.07e-05	0.004	0.0317	0.9004
	rs1514134	C	T	1	56116513	-0.0114	0.0019	0.000357	0.018	0.014	0.1975
	rs1556659	T	C	10	130834698	0.0163	0.002	7.19e-12	0.0032	0.014	0.8209
	rs1584011	G	T	11	27080527	0.0159	0.002	9.78e-11	0.011	0.0141	0.4333
	rs165849	A	G	22	19958669	0.0157	0.0021	4.57e-09	-0.0277	0.0148	0.0607393
	rs16989695	A	G	19	4505445	-0.0139	0.0019	1.93e-08	-0.0123	0.0149	0.4099
	rs17197114	C	T	14	21894526	0.0177	0.0025	1.54e-07	-0.0026	0.0189	0.8893
	rs17205463	T	C	15	62381413	-0.0263	0.0019	4.21e-39	0.0161	0.0139	0.2477
	rs17246129	A	G	2	227259964	0.0254	0.002	1.27e-30	-0.0116	0.0145	0.4249
	rs17278379	C	T	1	172381284	0.0226	0.0029	2.4e-10	0.0084	0.0215	0.6959
	rs1730028	G	T	3	157900789	0.0131	0.0019	7.39e-07	-0.0008	0.0137	0.9535
	rs173135	T	C	17	68172326	-0.0341	0.003	3.25e-25	0.0037	0.0223	0.8674
	rs17400325	C	T	2	178565913	0.0345	0.0047	2.1e-08	-0.0612	0.0347	0.0781808
	rs17478946	G	A	12	24093062	-0.0192	0.0021	9.98e-16	-0.003	0.0153	0.8437
	rs17681189	A	C	2	65976175	-0.0131	0.0019	5.82e-07	-0.0003	0.0137	0.9803
	rs17718736	A	C	3	71555205	0.0115	0.002	0.00139	0.0004	0.0144	0.9766
	rs177591	G	C	7	28556199	-0.0191	0.0027	1.51e-07	0.0054	0.0197	0.7848
	rs17773965	T	C	2	217631338	-0.0163	0.0027	0.000151	-0.0083	0.0207	0.6887
	rs17818592	C	T	16	86088594	-0.0129	0.0019	1.23e-06	-0.0075	0.0138	0.5855
	rs1786263	T	G	18	13116432	-0.019	0.0019	1.03e-17	-0.004	0.0141	0.7752
	rs1797070	A	G	1	218630201	0.0219	0.0021	4.93e-20	-0.0074	0.0153	0.628901
	rs1823217	G	A	3	134380959	-0.0181	0.002	4.06e-15	-0.0394	0.0143	0.00593103
	rs182798714	T	A	3	128960869	0.0376	0.0062	0.000145	0.0179	0.0455	0.6939
	rs1880318	A	G	7	46028167	0.0147	0.0024	6.86e-05	-0.0056	0.0172	0.745101
	rs188617336	T	C	6	20627891	0.0138	0.0021	6.66e-07	-0.0052	0.0145	0.7208
	rs1899040	T	C	2	223901896	0.0152	0.0023	9.04e-06	-0.0034	0.0167	0.8382
	rs190823861	A	G	4	73505911	-0.0345	0.0045	2.09e-09	0.0507	0.0378	0.1799
	rs1933081	A	T	6	151651505	0.0267	0.0034	5.33e-10	-0.0107	0.0242	0.6578
	rs199647708	A	G	2	125352195	0.0114	0.0019	0.000343	-0.0033	0.0221	0.882
	rs200439	C	A	1	6716083	-0.0128	0.0023	0.00151	-0.0264	0.0169	0.1188
	rs2005172	C	A	17	61996255	0.048	0.002	2.35e-123	-0.0018	0.0148	0.9035
	rs200739311	C	T	3	85650323	-0.0128	0.002	1.55e-05	-0.0115	0.0228	0.612901
	rs201570119	C	T	2	112256320	0.0194	0.0023	5.48e-12	0.0058	0.0204	0.7756
	rs2019203	A	C	17	36908672	0.0189	0.0019	1.84e-19	-0.0095	0.0136	0.4854
	rs2025609	G	C	1	67422990	0.0186	0.0026	2e-07	0.0143	0.0205	0.4852
	rs2025808	A	C	1	184161757	0.0122	0.0022	0.00172	0.0224	0.016	0.161
	rs2035901	G	A	4	145521867	0.024	0.0019	9.43e-32	0.0029	0.0141	0.8393
	rs2070598	A	G	14	75360906	0.0204	0.0019	6.36e-22	-0.0282	0.0136	0.0389601
	rs2071450	T	C	12	54428532	-0.0174	0.002	8.85e-14	0.0142	0.0143	0.3216
	rs2089111	G	C	12	91180019	-0.0172	0.0022	1.73e-10	-0.0199	0.0158	0.2089
	rs2101017	T	C	12	122306857	-0.0223	0.0028	1.44e-10	0.0008	0.0201	0.9686
	rs2105333	G	T	6	158755437	-0.019	0.002	1.7e-16	0.0175	0.0145	0.2281
	rs2112617	A	G	17	46977125	-0.0167	0.0019	1.07e-15	-0.0208	0.0136	0.1275
	rs212526	C	T	1	21584941	0.0214	0.0019	3.84e-24	0.0062	0.0139	0.656
	rs2138374	C	T	2	190014317	-0.0149	0.002	2.79e-08	0.016	0.0147	0.274
	rs2140619	G	A	7	114007270	0.0113	0.0019	0.000518	-0.0031	0.0138	0.8234
	rs2142331	T	C	8	116636719	-0.0165	0.0019	1.38e-12	0.0191	0.0139	0.1704
	rs2142644	A	C	6	19053843	-0.0181	0.002	3.37e-14	-0.0153	0.0146	0.2937
	rs2174008	C	G	15	38510456	-0.0192	0.0019	5.89e-19	0.0109	0.014	0.435
	rs2181834	T	G	10	102661251	0.0254	0.0019	7.69e-36	-0.0211	0.0136	0.1206
	rs2188805	C	A	7	93078400	0.0114	0.002	2e-05	-0.0148	0.0147	0.3139
	rs2194411	A	G	3	185548663	0.0443	0.0029	2.43e-49	-0.0051	0.0206	0.8058
	rs2209098	C	T	1	172167226	0.024	0.002	1.73e-27	0.0066	0.0145	0.6489
	rs2212926	A	C	21	38066883	-0.022	0.0023	7.75e-16	0.0238	0.0179	0.1835
	rs2229840	T	C	12	124826462	0.0341	0.0026	3.02e-35	-0.0058	0.0186	0.753199
	rs2230033	A	G	21	39671476	-0.0265	0.0019	3.49e-38	0.0071	0.0137	0.6042
	rs2236096	C	T	20	3266319	0.018	0.0023	1.29e-10	-0.0131	0.0164	0.4234
	rs2236406	C	T	9	98221861	0.0394	0.002	1.26e-82	-0.0074	0.0146	0.6127
	rs2237485	A	G	7	50749870	0.0191	0.0023	3.73e-12	0.0227	0.0157	0.1487
	rs2240735	T	C	16	4027605	0.0189	0.0022	3.99e-13	-0.0087	0.0158	0.5836
	rs2268718	T	C	6	52415023	0.0141	0.0021	3.24e-06	-0.0315	0.0153	0.0398997
	rs2270894	G	C	3	9975386	-0.0332	0.0024	1.25e-37	0.0395	0.0182	0.0296401
	rs2274351	T	C	10	104264107	0.017	0.0019	3.07e-15	0.0187	0.0137	0.172
	rs2283200	T	C	11	2729340	-0.0281	0.0042	1.48e-06	0.0232	0.0283	0.4113
	rs2287821	T	C	19	33935102	-0.0153	0.0019	6.95e-11	-0.0137	0.0136	0.3131
	rs2289629	A	G	17	27959903	-0.0148	0.002	8.02e-09	-0.0032	0.0146	0.8264
	rs2296316	C	T	14	65520246	-0.0192	0.0019	1.59e-18	-0.0112	0.0136	0.4106
	rs2303423	C	T	4	38120029	0.0168	0.003	0.00264	0.0177	0.0209	0.3979
	rs2305141	G	A	2	233684402	0.0183	0.0019	1.07e-16	-0.0169	0.0142	0.2353
	rs2324154	A	C	4	24027226	0.015	0.0019	1.92e-10	-0.0106	0.0136	0.4363
	rs234640	T	C	1	184867830	-0.0131	0.0019	3.87e-07	-0.0154	0.0137	0.261
	rs2347603	A	T	2	47297426	-0.0181	0.0022	5.65e-12	-0.0166	0.0155	0.2833
	rs2347808	A	G	18	2750856	-0.0125	0.0019	5.79e-06	-0.021	0.0149	0.1569
	rs2362487	G	C	10	126208402	0.0154	0.0022	3.57e-07	0.0034	0.0156	0.8265
	rs2390669	C	A	2	169091942	0.0174	0.0028	7e-07	0.0148	0.02	0.4602
	rs244711	T	C	5	176509193	0.0279	0.0022	1.54e-32	-0.0268	0.0169	0.1132
	rs2454390	C	T	12	103255613	-0.0176	0.0026	1.74e-07	-0.027	0.0185	0.1446
	rs246177	T	C	16	14380768	0.0214	0.002	2.04e-22	0.0166	0.0143	0.2459
	rs2490302	A	T	10	37702435	0.0221	0.0034	6.24e-06	0.0363	0.0242	0.1331
	rs249677	A	C	5	141539339	-0.0109	0.002	0.0024	-0.0146	0.0143	0.3063
	rs2521349	A	G	17	67503501	0.0155	0.0019	2.01e-10	-0.0048	0.0139	0.7319
	rs2529090	G	C	7	24662280	0.0136	0.0025	0.00339	-0.0171	0.0186	0.3554
	rs2545339	G	A	5	149911219	0.0115	0.002	0.000348	-0.0157	0.0144	0.2741
	rs2569888	A	G	6	1625803	0.0133	0.0022	0.000229	0.0264	0.016	0.0985689
	rs2578565	T	C	5	5460569	-0.0141	0.002	1.37e-07	0.0087	0.0144	0.546799
	rs258794	T	G	5	142545860	0.0147	0.0021	6.23e-07	0.0096	0.0152	0.5269
	rs2592208	A	C	17	67408873	-0.0124	0.0019	5.52e-06	0.021	0.0139	0.1301
	rs2607234	G	A	19	35563834	-0.0302	0.0043	2e-07	-0.0438	0.0311	0.1592
	rs261223	C	A	5	95901046	0.0175	0.0019	2.3e-14	0.017	0.0139	0.2229
	rs2648725	A	T	10	93015079	0.0165	0.0023	8.2e-08	0.0192	0.0169	0.2558
	rs2663126	A	G	15	99563857	-0.0139	0.0021	1.36e-06	-0.0093	0.0151	0.537499
	rs2676298	T	C	17	62726707	-0.0269	0.0027	2.39e-18	0.0187	0.0223	0.4004
	rs2717008	C	T	2	58149158	-0.0127	0.0019	4.99e-07	-0.0126	0.0139	0.3672
	rs2748501	A	G	6	146312258	-0.0195	0.0019	1.31e-19	-0.0061	0.0139	0.6601
	rs2754255	G	A	6	88393572	-0.0153	0.0023	1.05e-06	0.001	0.0165	0.9532
	rs2763263	A	T	6	168814392	-0.017	0.0022	1.37e-09	-0.0113	0.0159	0.476
	rs2764264	T	C	6	108934461	0.0203	0.0021	5.07e-18	-0.0033	0.0148	0.8233
	rs2788213	A	G	6	703249	0.0123	0.0021	0.00038	-0.0165	0.0147	0.2639
	rs2789365	T	C	1	235515534	-0.0145	0.0019	1.14e-09	0.0156	0.0145	0.2821
	rs2791654	A	G	1	11129317	-0.0239	0.0022	1.21e-23	0.0353	0.0248	0.1545
	rs2807339	C	T	1	22578063	0.0162	0.0022	1.24e-08	-0.0234	0.0153	0.1266
	rs2812208	C	G	13	50707087	0.1156	0.0066	5.51e-63	0.1145	0.0477	0.01629
	rs28379706	C	T	22	50728062	0.0114	0.002	0.000449	-0.0168	0.0153	0.2718
	rs28485212	T	C	17	63550026	-0.0188	0.0027	1.24e-07	-0.0275	0.0221	0.2131
	rs28529055	T	G	14	92428216	-0.0147	0.0019	1.88e-09	0.0276	0.0138	0.0458701
	rs28529426	T	C	7	4678264	-0.0168	0.0026	5.82e-06	0.0378	0.0211	0.0728098
	rs28592876	A	G	12	123866429	0.03	0.0023	9.09e-33	-0.0005	0.0168	0.9767
	rs28678024	G	A	14	25937161	-0.0119	0.0021	0.0019	-0.0039	0.0151	0.7944
	rs2871865	G	C	15	99194896	-0.0493	0.003	3.4e-57	0.0011	0.0222	0.962
	rs2871960	C	A	3	141121814	0.0469	0.0019	2.17e-131	-0.0133	0.0138	0.3362
	rs28736838	T	C	1	120148713	-0.0117	0.002	0.00107	-0.033	0.0156	0.0346497
	rs2885697	T	G	1	41544279	-0.0323	0.002	9.21e-55	-0.0231	0.0143	0.107
	rs291979	A	G	10	121129797	0.0242	0.0023	6.76e-22	-0.0022	0.016	0.891
	rs2923411	C	T	8	42455206	0.0127	0.0019	4.77e-07	0.0079	0.0138	0.5664
	rs2925155	T	C	8	75886297	-0.015	0.0022	5.47e-07	0.0192	0.0159	0.2288
	rs293517	C	T	6	83662455	-0.013	0.0021	2.8e-05	-0.0138	0.0153	0.3667
	rs2971857	A	G	2	234369487	-0.0119	0.0019	3.7e-05	-0.0063	0.0138	0.6496
	rs2978362	T	C	18	32959397	0.0106	0.0019	2.85e-05	0.0051	0.0136	0.7061
	rs301807	G	A	1	8484823	-0.0144	0.0019	2.53e-09	0.0043	0.0137	0.753
	rs3033487	TCC	T	1	227731073	0.0153	0.0024	1.93e-05	-0.0123	0.018	0.4927
	rs3063063	TGAA	T	2	183231361	-0.0182	0.002	2.57e-14	0.0323	0.023	0.1608
	rs3103223	C	T	4	42402721	0.0126	0.0022	0.000602	-0.002	0.0155	0.8965
	rs310796	T	G	12	77453226	0.0142	0.002	2.53e-07	-0.0025	0.0146	0.8652
	rs3116194	A	T	2	233061266	-0.0295	0.0032	8.29e-16	-0.0204	0.0231	0.3786
	rs3116602	G	T	13	51111355	-0.0612	0.0023	9.53e-150	0.0089	0.0164	0.5888
	rs31196	A	C	5	158300798	-0.0107	0.0019	2.07e-05	0.005	0.0137	0.7147
	rs3184504	C	T	12	111884608	0.0183	0.0019	2.71e-17	0.0455	0.0137	0.000897491
	rs3205136	A	C	9	136126631	-0.0184	0.0033	0.00185	-0.0312	0.0227	0.1696
	rs331917	G	A	5	98158524	-0.0127	0.0019	3.54e-07	0.0133	0.0143	0.3546
	rs332116	T	C	10	28926099	-0.0206	0.0021	2.89e-17	-0.0149	0.0154	0.3352
	rs336630	T	C	3	18607538	-0.0106	0.0019	0.0029	0.0002	0.0139	0.9869
	rs33973388	T	G	18	46611842	0.0249	0.0019	1.45e-33	-0.0109	0.0139	0.4306
	rs33986149	CA	C	5	88270485	-0.0154	0.0019	2.23e-10	-0.0053	0.0145	0.714301
	rs34287	A	G	5	67585143	0.0187	0.002	1.17e-15	-0.0176	0.0145	0.2242
	rs34312629	G	C	3	24079795	-0.017	0.0021	2.12e-10	-0.0217	0.0155	0.1614
	rs34338597	G	A	12	106301580	-0.0112	0.0019	0.000788	0.0037	0.0141	0.791799
	rs34345560	A	G	11	69081998	0.0219	0.0024	7.1e-15	0.0075	0.0178	0.6721
	rs34390533	A	C	3	184030838	-0.0257	0.0022	6.69e-27	0.0132	0.0162	0.4129
	rs34517439	A	C	1	78450517	0.0421	0.0029	5.8e-44	0.0422	0.025	0.0910395
	rs34522021	T	C	9	23350420	0.0126	0.0019	3.38e-06	-0.0034	0.0139	0.8058
	rs34654458	ATTT	A	1	150546790	-0.0191	0.0019	5.72e-19	-0.0143	0.0137	0.2958
	rs34776209	T	C	7	23513093	-0.0317	0.0022	1.78e-42	-0.018	0.016	0.2592
	rs34879158	C	A	20	32300634	-0.0363	0.0022	1.55e-58	-0.029	0.0164	0.0768405
	rs35073631	C	T	18	22696964	0.0112	0.0019	0.000592	-0.0038	0.0138	0.781101
	rs350832	A	G	19	4069426	-0.0165	0.0023	3.44e-08	-0.0095	0.0164	0.5611
	rs35086476	GA	G	8	97607566	0.0109	0.0019	0.000843	0.0102	0.0138	0.461
	rs35166681	TA	T	6	85369727	0.0214	0.0026	1.55e-11	-0.0229	0.0299	0.4438
	rs35223841	GAA	G	2	144053000	0.0106	0.0019	0.00425	-0.0159	0.014	0.2549
	rs35230100	CATAT	C	14	70348141	-0.0262	0.002	4.42e-36	-0.0324	0.0236	0.1686
	rs35268848	A	C	16	67927240	0.0737	0.0101	2.83e-08	0.1243	0.1118	0.2662
	rs35288270	C	T	10	4961278	-0.0328	0.0028	3.43e-27	0.0171	0.02	0.3921
	rs35631698	GC	G	21	16549469	0.0145	0.002	2.59e-08	0.0121	0.0141	0.389
	rs35732917	C	T	7	73013269	0.0204	0.0021	2.08e-17	-0.0071	0.0153	0.644
	rs35756741	T	C	12	12868701	-0.0378	0.0033	5.8e-26	0.001	0.0242	0.9678
	rs35811052	G	A	16	15128416	-0.0148	0.0022	8.84e-07	-0.0009	0.0162	0.9576
	rs35963161	A	G	20	49210635	-0.0157	0.0019	7.46e-11	0.0123	0.015	0.4118
	rs36000545	G	A	17	79093822	-0.022	0.002	2.56e-26	-0.0237	0.0154	0.1229
	rs36012032	A	C	3	52814709	0.0298	0.0033	9.93e-15	-0.0054	0.0232	0.8171
	rs36016415	AC	A	15	86329195	-0.0275	0.0019	3.22e-42	-0.0077	0.0224	0.731499
	rs36048468	T	C	5	122879901	0.0254	0.0023	9.34e-23	0.0095	0.0166	0.5673
	rs36052389	AT	A	4	39357183	0.0132	0.0019	5.27e-07	-0.0074	0.0137	0.5898
	rs36226649	C	T	14	24835500	0.0485	0.0038	3.05e-32	-0.0141	0.0288	0.624701
	rs373736365	G	T	15	51360867	0.0189	0.0022	4.53e-13	-0.0048	0.0254	0.8502
	rs3764002	T	C	12	108618630	0.028	0.0021	4.47e-34	0.0099	0.0154	0.5221
	rs3768495	T	C	1	109935325	-0.0178	0.0021	1.07e-12	0.0161	0.0153	0.2916
	rs3769598	G	A	2	32679732	0.0171	0.0027	1.32e-07	-0.0299	0.0194	0.1226
	rs377599	T	C	1	2164699	0.0217	0.0019	3.5e-24	-0.0033	0.0142	0.8151
	rs3778858	T	G	7	129963356	0.0108	0.002	0.00426	0.0173	0.0144	0.2315
	rs3782232	A	G	12	57116249	-0.0339	0.0037	2.41e-15	0.0131	0.0273	0.6306
	rs3782811	A	C	12	3339927	-0.0165	0.0022	3.96e-09	-0.0474	0.016	0.00306401
	rs3792819	G	A	5	172576296	0.021	0.0034	4.42e-05	0.0197	0.0228	0.3883
	rs3818416	C	A	13	78474468	0.0279	0.0022	2.01e-30	-0.0178	0.016	0.2638
	rs3822742	A	C	5	139059017	0.0162	0.002	1.03e-11	-0.0217	0.0141	0.1245
	rs3828729	G	A	6	155554707	-0.016	0.002	4.67e-10	0.0041	0.0148	0.778999
	rs3901421	C	G	9	96204538	0.0215	0.0019	7.55e-25	0.0053	0.0136	0.6962
	rs395980	G	T	4	177430072	-0.0184	0.0021	1.02e-12	0.0076	0.0156	0.625101
	rs40270	C	A	5	55804552	0.0151	0.0022	1.9e-06	-0.0268	0.0163	0.101
	rs4073154	G	A	3	129035485	0.0274	0.0023	1.92e-28	-0.0316	0.0167	0.0578296
	rs4076108	T	A	3	13736088	0.0174	0.0022	2.3e-10	-0.0198	0.0162	0.2214
	rs4077103	A	C	8	49557732	-0.0143	0.0026	0.00418	-0.0054	0.0183	0.766399
	rs4121583	T	C	18	125075	0.0118	0.002	0.000462	-0.0141	0.0161	0.3836
	rs41271299	T	C	6	19839415	0.0616	0.0043	3.19e-42	-0.0207	0.0364	0.5697
	rs41311445	C	A	22	42070374	-0.0328	0.0032	4.73e-19	0.0071	0.0242	0.7693
	rs42039	T	C	7	92244422	0.0481	0.0022	3.53e-101	-0.0058	0.0156	0.7116
	rs4244809	A	G	11	2164333	-0.0262	0.0023	5.55e-24	-0.0098	0.0166	0.5571
	rs4252548	T	C	19	55879672	-0.0753	0.0065	2.96e-26	0.0889	0.0493	0.0711705
	rs4274112	G	A	1	26746199	-0.0217	0.002	2.47e-23	0.0059	0.0143	0.679401
	rs4282339	A	G	5	168256240	-0.0311	0.0023	6.16e-36	-0.013	0.0167	0.4384
	rs4287835	C	T	20	31457337	0.0147	0.0019	9.94e-10	-0.0035	0.014	0.8036
	rs4360494	C	G	1	38455891	-0.0198	0.0019	7.88e-21	-0.0318	0.0139	0.0219902
	rs4380799	G	T	6	32571864	-0.0255	0.0021	6.45e-29	0.0223	0.023	0.3322
	rs4383083	A	G	15	63080442	0.0111	0.002	0.00291	0.0164	0.0145	0.2569
	rs447352	T	C	5	678750	-0.0181	0.0029	6.62e-05	-0.0041	0.0204	0.8421
	rs4504126	C	A	3	33600582	0.046	0.0058	1.62e-10	-0.0248	0.0441	0.5728
	rs45474992	T	C	19	47724564	-0.0617	0.0051	2.17e-28	0.0487	0.0461	0.2907
	rs45528934	T	C	14	23793305	0.0262	0.0026	1.97e-19	0.0368	0.0199	0.0645595
	rs4602848	G	A	8	92186933	0.016	0.002	3.14e-10	-0.0148	0.0145	0.307
	rs4622329	A	G	12	102321935	0.0149	0.002	8.62e-09	-0.0119	0.0143	0.4042
	rs4640244	G	A	17	21284223	-0.02	0.0019	3.81e-20	-0.0075	0.015	0.6182
	rs4644481	T	C	1	155130900	-0.0112	0.0019	0.000354	-0.0178	0.0139	0.2004
	rs4655345	G	A	1	214608704	-0.0246	0.0019	5.81e-33	0.0034	0.0139	0.8048
	rs4682483	A	G	3	112993982	-0.0165	0.0026	2.65e-07	0.0184	0.0187	0.3269
	rs4683435	G	A	3	142624732	0.0144	0.0022	1.6e-05	-0.0112	0.0164	0.4955
	rs4735761	C	A	8	78097161	0.0331	0.0021	3.66e-51	0.0102	0.0154	0.5077
	rs4748008	C	T	10	12935125	-0.0125	0.0019	8.95e-06	0.0046	0.0138	0.7403
	rs4752689	A	G	10	124131176	0.0205	0.0019	1.36e-21	-0.0203	0.014	0.146
	rs4752829	A	G	11	47396654	0.0262	0.0021	5.9e-31	0.041	0.0152	0.00689604
	rs4788218	C	T	16	30055750	0.0275	0.0019	5.52e-41	-0.0208	0.014	0.1371
	rs4807472	C	T	19	3448842	-0.0158	0.002	8.18e-10	0.0049	0.015	0.7413
	rs4815952	C	T	20	6934897	-0.0161	0.0019	1.24e-11	0.0188	0.0145	0.1945
	rs4818280	T	C	21	18114472	-0.0124	0.002	2.84e-05	-0.0163	0.014	0.2433
	rs4847378	T	G	1	93324634	0.0136	0.0019	1.64e-07	0.0031	0.014	0.8249
	rs4852257	G	T	2	71678520	-0.0231	0.0019	6.21e-29	-0.003	0.0142	0.834
	rs4865956	A	T	5	54882505	-0.0258	0.0021	3.85e-31	-0.0065	0.0149	0.660601
	rs4870941	C	G	8	126498828	-0.0297	0.0023	1.09e-34	0.0319	0.0164	0.0526005
	rs488621	G	A	2	169707552	0.0191	0.0019	2.86e-19	0.0205	0.0136	0.1325
	rs4900578	T	A	14	103927805	-0.0177	0.002	1.76e-15	0.0419	0.0142	0.00327499
	rs4932439	G	A	15	89401109	-0.0151	0.0025	0.000143	0.0018	0.0179	0.9197
	rs4938359	G	A	11	117093560	-0.0156	0.0024	3.24e-06	0.0211	0.0167	0.2076
	rs4940874	G	A	18	57105638	0.0148	0.0024	1.24e-06	0.0095	0.0176	0.5911
	rs4965298	T	C	15	100802766	-0.0119	0.0021	0.00181	0.0093	0.0152	0.54
	rs496783	G	A	10	116137961	-0.0124	0.0019	8.13e-06	-0.0084	0.0138	0.5457
	rs4976262	C	T	5	134379531	-0.0245	0.002	4.37e-29	-0.0104	0.0152	0.4946
	rs4985445	G	A	16	69867835	-0.0175	0.0019	3.3e-15	-0.022	0.0137	0.1087
	rs532499	C	T	13	30165465	-0.0127	0.0022	0.00049	-0.0155	0.0167	0.3514
	rs543650	G	T	6	152110943	0.025	0.002	1.49e-32	0.0329	0.0139	0.0177701
	rs544136	G	T	3	101041229	0.0121	0.0022	0.0025	0.0008	0.016	0.9613
	rs545104	C	T	11	118591352	0.0127	0.002	8.08e-06	0.0108	0.0142	0.4478
	rs55717234	G	A	1	150999863	0.0122	0.0019	1.34e-07	0.0259	0.0171	0.1288
	rs55758152	A	G	5	171317318	0.0145	0.002	1.05e-07	0.0287	0.0164	0.08041
	rs55852614	C	T	2	172416869	-0.0393	0.0022	3.29e-70	-0.0103	0.0162	0.5265
	rs55872725	T	C	16	53809123	0.0222	0.0019	1.46e-25	-0.0257	0.0138	0.0625605
	rs55980611	A	C	2	74771027	0.0164	0.0028	0.000422	0.0255	0.0344	0.4582
	rs56112295	T	C	14	105877057	0.0154	0.0024	1.12e-07	-0.0187	0.0229	0.4147
	rs56207600	A	G	11	126196537	0.0192	0.003	2.5e-05	-0.0396	0.0229	0.0831802
	rs56239180	G	T	3	32937951	-0.0459	0.0062	1.85e-08	0.0562	0.0535	0.2942
	rs56363908	G	A	7	96611052	-0.0382	0.0047	3.88e-11	-0.0428	0.0383	0.2632
	rs568267	T	C	18	8799828	0.0122	0.0022	0.00223	-0.0264	0.016	0.0997907
	rs57059662	C	T	5	33217275	0.0118	0.002	0.000563	-0.0273	0.0145	0.0593895
	rs5742915	C	T	15	74336633	0.0248	0.0019	9.33e-35	0.0351	0.0136	0.01017
	rs57513571	T	C	17	2309130	-0.0191	0.0024	7.02e-11	0.0091	0.0178	0.6081
	rs5753518	A	G	22	31631314	0.0242	0.0033	5.04e-08	0.0144	0.0245	0.5562
	rs5763821	C	A	22	30549071	0.0191	0.002	1.06e-16	-0.0336	0.0217	0.1222
	rs57696574	C	A	20	54884826	0.0173	0.002	4.5e-13	0.0137	0.015	0.3593
	rs577289	T	A	15	40208911	-0.0125	0.0021	0.000539	-0.0033	0.0158	0.8334
	rs57791149	C	T	17	54222307	-0.0173	0.0019	3.26e-14	-0.0096	0.0142	0.5011
	rs591668	A	G	3	27535931	-0.0174	0.0019	2e-14	-0.0033	0.0142	0.8159
	rs599004	T	C	6	140439740	-0.0157	0.0021	6.53e-10	0.0148	0.0151	0.3279
	rs59950280	A	G	4	3452345	-0.0254	0.002	7.32e-31	0.0029	0.0152	0.8508
	rs59985551	T	C	2	56106928	-0.0313	0.0022	2.43e-39	-0.006	0.0159	0.705801
	rs6000886	C	T	22	38176670	0.0131	0.002	5.88e-06	-0.0049	0.0142	0.731499
	rs60142646	TC	T	2	46532856	-0.0237	0.0042	2.49e-08	0.0171	0.0523	0.743901
	rs6028716	A	G	20	38547459	-0.021	0.0022	4.58e-17	0.0222	0.0162	0.1705
	rs60389750	T	C	18	77182836	-0.0175	0.0021	1.06e-11	0.0032	0.0162	0.8456
	rs60408354	A	G	7	70158495	0.0259	0.0036	1.15e-07	-0.0292	0.0277	0.2926
	rs604723	C	T	11	100610546	-0.0166	0.0021	8.16e-10	0.0034	0.0154	0.8256
	rs6054390	A	G	20	6592094	-0.0188	0.002	1.45e-16	0.0111	0.0144	0.4403
	rs6054491	G	C	20	6709535	-0.0142	0.0022	2.15e-05	-0.0037	0.0156	0.8131
	rs6066122	G	C	20	45558573	0.0127	0.0023	0.00176	0.0077	0.0164	0.6404
	rs60804050	A	G	1	118870373	-0.0217	0.0021	5.01e-19	0.0238	0.0157	0.1302
	rs6082354	C	A	20	21217976	-0.024	0.002	1.19e-27	-0.0001	0.0149	0.9939
	rs610694	C	T	12	121304826	0.0136	0.0019	4.29e-08	-0.0088	0.0137	0.5213
	rs61397287	T	A	2	144223279	0.0235	0.0036	4.45e-06	0.0129	0.0269	0.6305
	rs6142059	C	T	20	32544327	0.0116	0.0019	0.000119	-0.011	0.014	0.4309
	rs61528919	C	T	16	1004909	0.014	0.002	3.33e-07	-0.0109	0.0241	0.652001
	rs61729527	T	C	8	77761919	-0.0346	0.0043	4.86e-11	-0.0331	0.0354	0.3502
	rs61732778	A	G	3	187443314	0.023	0.0037	3.13e-05	0.0016	0.0274	0.9531
	rs61827272	C	T	1	203810763	0.0144	0.0021	7.89e-07	-0.0206	0.0159	0.195
	rs61878760	A	G	11	12807189	0.019	0.0034	0.00374	0.0622	0.0249	0.0123101
	rs61919240	A	T	12	8831954	0.0137	0.002	9.77e-07	-0.0004	0.0156	0.978
	rs61944841	A	G	13	27049616	0.0253	0.002	3.54e-32	-0.009	0.0154	0.5567
	rs62033029	A	G	16	50107273	-0.0141	0.0023	1.73e-06	-0.0051	0.0165	0.755099
	rs62070319	T	C	16	89573216	-0.018	0.002	2.54e-15	0.0338	0.022	0.1242
	rs62103240	A	G	18	77650637	0.0212	0.0037	0.0014	0.0278	0.0301	0.3556
	rs62106258	C	T	2	417167	-0.0504	0.0044	6.45e-26	-0.0419	0.0366	0.2514
	rs62143873	A	G	2	72035050	-0.0115	0.0019	1.19e-06	-0.0054	0.0138	0.6948
	rs62370472	C	T	5	52767109	-0.0253	0.0023	1.45e-23	-0.0127	0.017	0.454
	rs62466110	C	T	7	92623541	-0.0371	0.0041	5.74e-15	-0.0214	0.0351	0.5413
	rs62501195	C	A	8	24041988	-0.0198	0.0025	8.11e-10	0.0256	0.0192	0.1837
	rs62515437	T	G	8	57160328	0.0369	0.0023	8.79e-56	-0.0009	0.0167	0.9547
	rs62621812	A	G	7	127015083	0.0743	0.0069	3.16e-22	0.0067	0.0513	0.8968
	rs6425817	G	A	1	33873034	0.0157	0.002	2.98e-11	0.0004	0.0144	0.9785
	rs6470771	C	A	8	130743726	-0.0268	0.0025	1.54e-22	-0.0153	0.0183	0.4031
	rs6502935	T	C	17	1650168	-0.0125	0.0022	0.000631	-0.0105	0.0154	0.4927
	rs650508	C	G	2	45880122	-0.013	0.002	1.86e-05	-0.0028	0.0156	0.8552
	rs6505216	T	G	17	29206421	-0.0498	0.0023	1.83e-97	-0.025	0.0174	0.1509
	rs6543146	G	T	2	103096695	0.0154	0.0019	4.19e-11	0.0154	0.0139	0.2649
	rs655113	C	T	6	52269151	0.0188	0.0021	7.42e-15	0.0031	0.0149	0.8365
	rs6570509	T	G	6	142716286	-0.0244	0.0021	1.27e-27	-0.0198	0.0149	0.1851
	rs6582398	T	C	12	42870444	0.014	0.002	1.14e-07	-0.0002	0.0148	0.9915
	rs6593210	A	G	7	55254186	0.0146	0.0024	4.88e-05	0.0249	0.0165	0.1325
	rs664317	C	A	10	89812230	-0.0177	0.0026	4.5e-07	0.0143	0.0237	0.5463
	rs66579625	CT	C	1	212201175	0.0178	0.0019	8.91e-16	0.0033	0.0223	0.8805
	rs6675858	T	C	1	224559936	-0.0137	0.0023	0.00024	0.0378	0.0162	0.0195398
	rs6693481	C	T	1	203766395	-0.0143	0.002	2.21e-09	0.0058	0.0149	0.6984
	rs670318	C	T	1	63727542	0.0413	0.0044	2.52e-21	-0.0464	0.0339	0.1706
	rs6721191	G	A	2	10190115	-0.0144	0.0019	3.17e-10	-0.0174	0.0139	0.2125
	rs6738207	A	G	2	105989716	0.0127	0.0019	4.14e-06	0.0206	0.014	0.1396
	rs6739278	C	T	2	44401055	-0.021	0.0024	1.27e-13	0.0104	0.0173	0.549201
	rs67527161	C	T	10	63781824	-0.0182	0.0023	5.79e-10	-0.0045	0.0168	0.7867
	rs67551338	T	C	12	3393100	0.0576	0.004	1.04e-44	-0.0528	0.0289	0.0672496
	rs6762851	C	T	3	56686329	-0.0218	0.002	1.5e-23	0.0028	0.0143	0.8467
	rs67716382	C	G	2	46890317	0.0226	0.0023	1.65e-18	-0.0045	0.0164	0.784401
	rs6789000	T	G	3	25188002	0.0121	0.002	0.000161	0.0015	0.0231	0.9492
	rs68049170	A	G	10	72432047	-0.0259	0.0021	2.69e-30	-0.0025	0.0154	0.8731
	rs680882	G	T	7	18325278	0.0133	0.0022	0.000198	0.002	0.0158	0.898
	rs6821305	C	A	4	122713863	0.0204	0.0019	3.15e-22	0.0103	0.0138	0.4557
	rs684905	T	C	20	10472790	-0.0118	0.0019	7.1e-05	-0.0052	0.0137	0.7047
	rs6849302	G	A	4	156665074	0.0155	0.0024	7.11e-06	-0.0194	0.0171	0.2569
	rs6860245	C	G	5	127367998	0.0589	0.0022	9.66e-155	-0.0071	0.0159	0.655101
	rs6874142	G	T	5	172753555	0.0288	0.0031	5.15e-15	0.0282	0.0272	0.301
	rs6902109	G	A	6	130316559	-0.0167	0.0019	1.03e-13	0.017	0.0138	0.2181
	rs6931421	G	T	6	80880138	-0.0279	0.002	2.31e-38	-0.02	0.015	0.1818
	rs6977416	A	G	7	150542711	0.0457	0.002	1.43e-108	0.0106	0.0146	0.4689
	rs700677	A	C	2	198702424	0.0173	0.002	1.13e-13	-0.0058	0.0142	0.6863
	rs7007389	A	T	8	25355022	-0.0134	0.002	2.94e-06	-0.0341	0.0236	0.1478
	rs7014590	C	T	8	89335647	-0.0228	0.0022	4.48e-21	-0.0097	0.0153	0.528901
	rs7020491	T	C	9	128144477	-0.0178	0.0019	1.22e-15	0.0226	0.0137	0.1001
	rs702886	G	A	2	65753310	0.012	0.002	0.000111	-0.0221	0.0142	0.1199
	rs704660	T	C	11	30447998	0.0153	0.0019	2.28e-10	0.0024	0.0139	0.8634
	rs7082659	C	T	10	12017584	0.0156	0.0028	2.27e-05	0.0101	0.0207	0.6246
	rs7095472	G	A	10	70399109	0.0267	0.0019	7.66e-40	0.015	0.0139	0.28
	rs7107356	G	A	11	47676170	0.0133	0.0019	1.86e-07	0.0009	0.0136	0.9497
	rs7129320	A	G	11	68388220	-0.0389	0.0025	7.29e-48	-0.0041	0.0188	0.8258
	rs713467	A	G	15	84646473	0.0146	0.0019	3.09e-09	0.0014	0.0137	0.9171
	rs7137546	T	A	12	577237	0.0142	0.0019	9.71e-09	-0.0015	0.0139	0.9141
	rs71414738	T	C	2	127876242	0.015	0.0025	0.0001	-0.0074	0.0192	0.697999
	rs7144307	C	T	14	69533837	-0.0122	0.002	6.1e-05	-0.0061	0.0142	0.6643
	rs71635721	G	C	3	171960170	0.0316	0.0039	3.46e-11	0.0041	0.0332	0.9008
	rs7185244	C	T	16	86546887	-0.0148	0.0023	1.4e-05	0.0078	0.0164	0.632
	rs718603	T	C	6	2644245	0.0131	0.0021	6.68e-05	-0.0036	0.0151	0.8095
	rs7220127	C	T	17	64545922	-0.0105	0.0019	0.0046	-0.0143	0.0137	0.2961
	rs7228151	C	T	18	57181694	-0.0185	0.0023	3.19e-10	-0.0157	0.0166	0.3458
	rs7229520	A	G	18	46516468	-0.0224	0.002	9.21e-24	0.0092	0.0146	0.5299
	rs723149	G	A	7	46577056	-0.0276	0.0019	1.43e-42	0.0351	0.0138	0.0110499
	rs72656010	C	T	8	57122215	-0.0668	0.0028	7.31e-121	-0.0149	0.0198	0.450199
	rs72657800	C	T	4	90822051	-0.0219	0.0035	6.39e-05	0.023	0.0255	0.3668
	rs72695791	G	C	4	184059452	-0.0297	0.0051	0.000458	0.116	0.0371	0.00175999
	rs72721979	G	T	8	135827942	-0.0229	0.0027	2.2e-12	0.0281	0.0207	0.1747
	rs72726050	C	T	15	42270059	-0.0192	0.0034	0.00184	-0.0662	0.0265	0.0124799
	rs72771070	T	C	16	19993750	0.015	0.0021	1.3e-07	0.012	0.0156	0.4438
	rs72801843	A	T	16	53508802	0.0313	0.0021	8.83e-47	-0.0127	0.015	0.3994
	rs72809820	T	C	2	97360079	-0.0111	0.002	3.13e-05	-0.0261	0.0149	0.0801106
	rs72829852	T	C	17	46633974	0.0309	0.0039	3.74e-10	0.0629	0.0288	0.0290898
	rs72841270	G	T	10	104642237	0.0294	0.0028	2.25e-21	-0.0209	0.0196	0.2848
	rs7286917	G	A	22	39860868	0.0171	0.0023	5.18e-09	0.0258	0.0159	0.1046
	rs72894003	T	C	6	34775096	-0.0423	0.0038	1.9e-23	-0.0003	0.0337	0.9928
	rs73006226	A	C	11	108072728	-0.0182	0.0029	2.23e-05	0.0129	0.0218	0.5532
	rs7301341	C	T	12	94083105	-0.0255	0.002	9.27e-33	0.0128	0.0147	0.386
	rs73052033	C	T	3	185828465	-0.0151	0.0024	4.79e-05	-0.0485	0.0181	0.00726608
	rs73125634	T	G	20	20069826	-0.0195	0.0021	5.11e-15	-0.0091	0.0158	0.5643
	rs73197345	A	T	21	36770120	0.0211	0.0028	3.55e-09	-0.0172	0.0197	0.3828
	rs7320878	A	G	13	91994132	-0.015	0.0019	1.34e-11	0.0178	0.0138	0.1977
	rs7321635	C	A	13	21472055	-0.0132	0.002	2.58e-07	-0.016	0.0144	0.2654
	rs7328187	G	T	13	74189974	0.0116	0.0019	1.19e-06	0.0081	0.0138	0.5536
	rs73384223	C	T	9	3869315	-0.0205	0.0024	1.27e-13	0.0189	0.0174	0.2788
	rs73413540	T	C	11	3090976	-0.0124	0.0023	0.00442	-0.0166	0.0171	0.3322
	rs7367519	C	T	1	204479176	0.0164	0.002	4.68e-11	-0.007	0.0146	0.6312
	rs73696333	G	C	7	46669400	0.0191	0.0024	3.2e-10	-0.0289	0.0176	0.1001
	rs73856768	C	T	4	157788804	-0.0247	0.0035	1.55e-07	0.0054	0.0237	0.8184
	rs7418410	T	C	1	10236402	0.0155	0.0019	5.64e-11	0.0023	0.0138	0.8678
	rs74379684	T	C	15	94050205	-0.0272	0.0036	4.39e-09	0.0206	0.0263	0.4332
	rs74458759	G	C	9	136940614	0.0171	0.0022	3.12e-10	0.0115	0.0189	0.544
	rs7448554	A	C	5	95711603	-0.0132	0.002	1.77e-06	-0.0132	0.0149	0.378
	rs74494415	T	C	18	74972138	-0.0417	0.0049	1.82e-13	0.0229	0.036	0.5255
	rs7485647	A	G	12	131631133	-0.0261	0.0026	1.04e-18	0.0382	0.0183	0.0373904
	rs75022676	A	G	2	60293216	-0.0163	0.0023	2.84e-07	-0.0049	0.0175	0.780601
	rs7522400	G	A	1	36613380	0.0129	0.0022	0.000562	-0.0068	0.0165	0.6789
	rs7543136	T	C	1	22472451	-0.021	0.0021	9.96e-19	-0.0039	0.0152	0.798
	rs7543202	G	A	1	73872885	0.0129	0.0019	2.86e-06	-0.0116	0.0179	0.517001
	rs75508358	T	C	9	96926382	0.0266	0.0045	0.000429	0.029	0.0356	0.4149
	rs7563362	G	A	2	620297	0.0352	0.0027	3.27e-34	-0.0299	0.0192	0.1196
	rs7570235	C	T	2	242491353	-0.0168	0.0019	2.08e-13	0.0031	0.0145	0.8286
	rs75702986	A	G	19	35566151	-0.0163	0.0025	3.14e-06	0.0049	0.019	0.7971
	rs757834	C	T	7	139717200	0.0256	0.0024	1.25e-20	0.0162	0.0169	0.338
	rs7598430	T	C	2	219193963	-0.016	0.0019	1.37e-12	0.0022	0.0138	0.8734
	rs7610055	A	G	3	12388409	-0.0373	0.0029	3.55e-33	-0.0231	0.0211	0.2726
	rs7633464	A	G	3	98715823	0.0175	0.0019	1.27e-15	0.0086	0.0137	0.5318
	rs76364830	A	G	8	13372120	-0.0471	0.0039	2.7e-28	0.008	0.0295	0.7855
	rs76517946	A	C	2	68354936	-0.0368	0.0035	1.69e-21	-0.0119	0.0253	0.6382
	rs7679276	G	A	4	146860186	-0.033	0.0048	5.93e-07	-0.0501	0.0336	0.1362
	rs7689420	C	T	4	145568352	0.0466	0.0025	1.5e-71	-0.0315	0.018	0.0811204
	rs76895963	G	T	12	4384844	0.1639	0.0073	8.22e-107	-0.0226	0.0599	0.7059
	rs7701233	C	T	5	171218388	-0.0179	0.0019	5.12e-16	0.0161	0.0141	0.254
	rs772222	G	A	12	52356892	0.0121	0.0021	0.00155	0.0069	0.0156	0.6567
	rs7731023	G	A	5	36181627	0.0166	0.0019	3.48e-13	0.0137	0.0138	0.3179
	rs7735891	T	C	5	131597005	0.0259	0.0019	1.14e-37	0.0022	0.0137	0.8708
	rs77364196	A	G	16	88353016	-0.033	0.0043	8.35e-10	-0.0059	0.0321	0.8547
	rs77447813	C	G	20	50827041	0.0224	0.0034	3.21e-06	-0.0238	0.0264	0.3658
	rs7768382	C	T	6	166341870	-0.0201	0.0019	1.57e-21	-0.0023	0.0136	0.8685
	rs7768973	A	T	6	109745325	-0.024	0.0019	5.44e-31	-0.006	0.0138	0.662
	rs77809369	T	C	16	9052448	0.0237	0.0039	9.83e-06	0.0217	0.0279	0.4357
	rs78000963	A	G	6	30502802	0.0169	0.0031	0.00439	0.0528	0.0259	0.0413599
	rs78051210	C	T	6	131379491	0.0263	0.0036	1.63e-08	0.0219	0.0262	0.4034
	rs7816345	T	C	8	36846109	0.0255	0.0025	6.22e-19	-0.0399	0.0184	0.0298999
	rs781669	T	C	4	57819794	0.0164	0.0019	3.14e-13	0.006	0.0137	0.663001
	rs7826059	C	T	8	22512068	0.0114	0.002	0.000761	-0.0418	0.0142	0.003322
	rs7828086	C	T	8	120843775	0.0135	0.0022	0.000111	-0.0145	0.0159	0.364
	rs78378222	G	T	17	7571752	0.138	0.0087	4.51e-52	-0.0288	0.1186	0.808
	rs78457529	T	C	16	24950880	-0.0904	0.0088	1.22e-19	0.0908	0.0717	0.2053
	rs78525785	T	C	13	111038331	-0.0169	0.002	9.81e-13	0.0174	0.0227	0.4437
	rs7858712	G	A	9	16738312	0.0347	0.0034	1.04e-19	0.0087	0.0239	0.716
	rs7863102	T	A	9	73963468	-0.011	0.0019	0.000997	-0.0134	0.0146	0.3574
	rs78766798	C	T	17	7517075	0.0319	0.0035	2.61e-15	0.0044	0.0285	0.8763
	rs7893378	A	G	10	93634095	0.0175	0.0031	0.00236	0.0017	0.0195	0.9294
	rs7902	G	A	11	95565288	0.0149	0.0019	5.22e-10	0.0122	0.0137	0.3717
	rs79066296	T	C	14	76391462	-0.0169	0.0022	6.11e-09	-0.0138	0.0249	0.5802
	rs7941305	C	T	11	28652116	-0.0129	0.0021	6.01e-05	-0.0736	0.0241	0.00228902
	rs79441499	T	C	19	7201704	-0.0138	0.0019	9.67e-08	0.0162	0.0139	0.2462
	rs7952436	T	C	11	67024534	-0.0453	0.0034	1.62e-34	0.0146	0.0313	0.6399
	rs7971536	A	T	12	102373788	-0.0194	0.0019	1.06e-19	0.0143	0.0137	0.2955
	rs798548	C	T	7	2760935	-0.0359	0.0021	2.86e-63	0.012	0.015	0.4235
	rs8000973	C	T	13	100691367	0.0134	0.0019	2.05e-07	-0.0202	0.0138	0.1415
	rs80132799	T	C	20	62322896	0.0231	0.0038	0.000131	-0.0621	0.0309	0.0440595
	rs8017006	G	A	14	42745052	0.0122	0.002	0.000222	0.0016	0.0149	0.9124
	rs8018486	G	A	14	39818616	-0.0138	0.0024	0.00118	-0.0017	0.0168	0.9184
	rs8019890	A	C	14	21538067	0.025	0.0019	1.96e-33	-0.0255	0.0145	0.0788497
	rs8020095	A	G	14	67453858	-0.0145	0.0027	0.00453	-0.0042	0.0185	0.819
	rs80280630	T	C	9	117030861	-0.0168	0.003	0.00228	0.0395	0.022	0.0720195
	rs80295797	T	C	1	23341690	-0.0198	0.002	3.83e-19	-0.0001	0.0144	0.994
	rs8042578	G	C	15	66992964	0.0287	0.0022	2.29e-33	0.0176	0.0155	0.2571
	rs8054549	A	C	16	86417234	-0.0251	0.0019	3.37e-34	0.0027	0.0138	0.8437
	rs8084413	A	G	18	22869123	-0.0127	0.0019	3.25e-06	0.0257	0.0146	0.0774997
	rs8112948	A	T	19	2175005	-0.0297	0.0022	4.24e-37	0.0324	0.032	0.3115
	rs8136517	C	T	22	46439433	0.0267	0.0039	6.58e-07	-0.0188	0.0302	0.534
	rs822530	T	A	7	148631555	0.0255	0.0024	2.36e-22	-0.0352	0.0169	0.0374498
	rs839255	G	T	3	57974580	-0.0126	0.0021	8.38e-05	0.0103	0.015	0.490399
	rs861674	T	A	5	112064475	0.0128	0.0019	1.36e-07	-0.0041	0.0137	0.762901
	rs867529	C	G	2	88913273	0.0184	0.0021	1e-13	0.0281	0.0156	0.0719002
	rs876122	G	A	6	6886297	0.0162	0.0029	2.19e-05	0.0232	0.0208	0.2647
	rs8904	A	G	14	35871217	-0.0157	0.002	1.52e-12	0.0175	0.014	0.2109
	rs900399	G	A	3	156798732	0.0164	0.0019	1.35e-12	0.0042	0.0141	0.7662
	rs905938	C	T	1	154991389	0.0394	0.0021	8.43e-72	-0.0042	0.0157	0.7888
	rs909220	A	G	14	75908780	-0.015	0.0019	3.24e-10	0.0018	0.0137	0.8935
	rs9266244	A	G	6	31325692	-0.0427	0.0021	1.21e-89	-0.0057	0.0164	0.726001
	rs9343327	T	A	6	76606296	0.014	0.0019	1.09e-08	-0.0234	0.0144	0.1032
	rs9344126	C	T	6	81907559	-0.0185	0.0019	2.21e-17	0.0115	0.0135	0.3927
	rs9375188	T	C	6	98555272	0.0136	0.0019	6.8e-08	0.0059	0.0141	0.676799
	rs9385002	T	A	6	117552469	-0.0147	0.0022	3.26e-06	0.0004	0.0159	0.9807
	rs9388490	T	C	6	126704795	0.0462	0.0019	1.33e-125	0.0023	0.0137	0.8669
	rs9391254	T	C	6	105377347	0.0166	0.002	2.1e-11	0.0005	0.0147	0.9717
	rs947099	A	G	10	31129883	0.0117	0.002	0.000271	-0.0052	0.0142	0.712901
	rs951366	C	T	1	205685352	0.0205	0.0019	9.15e-22	0.0031	0.0142	0.8292
	rs9517483	G	A	13	99572712	-0.0181	0.0021	2.26e-13	0.0062	0.015	0.677699
	rs9525326	G	A	13	115075715	-0.0184	0.0024	3.62e-10	0.0346	0.0181	0.05659
	rs9568031	T	C	13	48897520	-0.0115	0.0021	0.00334	-0.0211	0.0154	0.1696
	rs9590328	G	A	13	96448383	0.0153	0.0027	0.00202	-0.0037	0.0189	0.8428
	rs9594714	T	G	13	42800481	0.0144	0.0021	2.65e-07	-0.0051	0.0148	0.731799
	rs9610447	T	C	22	20768891	0.0152	0.0022	5.29e-07	0.0401	0.0165	0.0147401
	rs963317	G	A	4	45129970	-0.0136	0.002	1.03e-07	0.0033	0.0143	0.8197
	rs9634212	A	C	12	93993266	0.0471	0.0023	8.59e-90	-0.0263	0.017	0.1204
	rs9636364	A	G	2	111992435	0.011	0.0019	0.000509	-0.0196	0.0137	0.1515
	rs9640283	C	G	7	150485659	-0.0119	0.0019	4.53e-05	-0.0103	0.0145	0.4763
	rs9647379	C	G	3	171785168	0.0215	0.0019	5.55e-24	0.0111	0.0144	0.4406
	rs9669278	C	T	12	66374587	-0.0496	0.0019	5.25e-146	-0.0193	0.014	0.1681
	rs9809116	G	A	3	72397279	-0.016	0.0019	1.31e-11	-0.0225	0.0142	0.1129
	rs9828525	T	C	3	61552810	0.0121	0.0019	2.51e-05	-0.004	0.014	0.7751
	rs9832919	G	A	3	132184526	-0.0179	0.002	7.9e-15	0.0031	0.0144	0.828
	rs9838614	G	T	3	38537671	-0.0185	0.0019	1.21e-16	-0.022	0.014	0.1162
	rs985136	G	C	11	17497794	0.0138	0.002	2.96e-08	-0.0161	0.0151	0.2874
	rs987666	A	G	7	116267938	0.0185	0.0029	2.33e-05	0.0045	0.0213	0.8329
	rs9890062	A	G	17	17434352	0.0267	0.0039	1.2e-06	0.0008	0.0293	0.9788
	rs9894577	A	G	17	43223292	-0.031	0.002	1.4e-47	-0.014	0.0146	0.3389
	rs9898189	G	C	17	80480516	-0.0163	0.0021	1.88e-10	0.0146	0.0152	0.3398
	rs990315	C	T	15	69578811	-0.0115	0.002	0.000507	0.0038	0.0141	0.785199
	rs9905385	G	A	17	59498250	-0.0339	0.002	1.94e-58	0.0025	0.0146	0.8664
	rs9957318	G	A	18	33039106	0.0187	0.002	1.02e-20	0.0016	0.0142	0.9091

## Sheet: Supp Table 9 Impedance
Supplementary Table 9. Summary statistics used in the Mendelian randomization study of Impedance whole body on the risk of ALS and FTD
ALS	SNP	effect_allele	other_allele	Ch	pos	Beta.exp	Se.exp	P-value.exp	Beta.out	Se.out	P-value.out		FTD (TDP-43 Subtype)	SNP	effect_allele	other_allele	Ch	pos	Beta.exp	Se.exp	P-value.exp	Beta.out	Se.out	P-value.out
	rs10021508	G	T	4	134005534	-0.00887318	0.00152415	0.00058	0.0097	0.0144	0.5001			rs10094910	C	T	8	59498685	-0.00916462	0.00162024	1.5e-08	-0.0232686	0.074688	0.7554
	rs10038055	T	G	5	88783421	-0.0141738	0.00157615	2.4e-14	-0.0107	0.0144	0.459701			rs10185503	C	T	2	218134109	0.0137803	0.00172812	1.5e-10	-0.0665672	0.0775297	0.3906
	rs10042152	T	C	5	108193235	0.0161618	0.00184603	2e-13	0.007	0.0165	0.6712			rs10197031	C	T	2	105454590	-0.0122535	0.00167297	2.4e-08	0.0207825	0.0761669	0.785001
	rs10068502	A	C	5	53098963	-0.0101543	0.00167203	0.00013	0.0198	0.0151	0.1904			rs10449249	T	G	1	225690333	0.0159875	0.00271405	0.00038	0.0723207	0.120002	0.5467
	rs10094910	C	T	8	59481292	-0.00916462	0.00162024	1.5e-08	-0.0155	0.0145	0.2857			rs10509108	G	A	10	61340890	0.0121102	0.00187624	1.1e-05	-0.0892685	0.0872418	0.3061
	rs10099846	T	C	8	22534178	-0.00974546	0.00161398	1.6e-09	-0.0419	0.0145	0.00382402			rs10520765	C	A	15	95277910	0.0124143	0.00160632	1.1e-09	-0.076961	0.0713336	0.2806
	rs10101186	C	A	8	15145387	-0.0137695	0.0024247	0.0014	0.0337	0.0233	0.1484			rs10747586	C	T	12	51083265	-0.0159273	0.00159031	1.3e-18	-0.0962189	0.0717771	0.18
	rs10107685	A	C	8	118922312	-0.0126076	0.00220743	0.0011	0.0163	0.0193	0.398			rs10760277	T	C	9	126096522	-0.00953573	0.00156104	1e-09	-0.0429075	0.0709045	0.5451
	rs10116186	G	A	9	80532374	-0.0083783	0.00152543	4e-08	0.0065	0.014	0.6446			rs10858095	C	G	1	109979202	0.015661	0.00167419	8.4e-17	-0.0119286	0.0757465	0.8749
	rs1014194	C	A	5	168192944	0.0101179	0.00157889	1.5e-10	-0.0037	0.0143	0.7977			rs10878301	A	T	12	65967187	-0.0107661	0.00167987	1.5e-10	-0.0676586	0.075386	0.3695
	rs10185503	C	T	2	218120475	0.0137803	0.00172812	1.5e-10	0.0135	0.0151	0.3726			rs10923724	T	C	1	119546842	0.0159527	0.00152607	1.4e-20	0.00843548	0.0689905	0.9027
	rs10197031	C	T	2	105454590	-0.0122535	0.00167297	2.4e-08	0.0313	0.0153	0.0415203			rs11090631	T	C	22	45846472	0.012611	0.00191007	4e-06	-0.091348	0.0885581	0.3022
	rs10209325	T	C	2	86806356	0.00982562	0.0015573	2.8e-05	-0.0071	0.0141	0.613901			rs111264633	T	C	9	18969584	0.0197041	0.00350965	2e-08	0.369492	0.141756	0.00914492
	rs10283100	G	A	8	120596023	-0.022237	0.00330931	1.8e-06	-0.0259	0.0289	0.37			rs11205679	C	G	1	50590732	-0.0103406	0.00177919	0.00062	0.0285875	0.0813142	0.7252
	rs1040046	A	C	6	83473573	-0.0139425	0.00212051	4.9e-06	-0.0095	0.0196	0.6282			rs11242239	T	C	5	134598321	0.00858867	0.00155459	0.0033	0.0148886	0.0729011	0.8382
	rs1040564	C	T	20	20082067	0.0120098	0.00171656	2.6e-07	-0.0039	0.0161	0.8083			rs1133790	C	T	7	99632982	-0.00971073	0.00163789	0.00031	-0.119347	0.0742589	0.108
	rs10449249	T	G	1	225662122	0.0159875	0.00271405	0.00038	-0.012	0.024	0.617			rs11630112	C	T	15	86212866	-0.0114256	0.00170926	2.3e-06	0.134531	0.0756078	0.0751796
	rs10456112	A	G	6	41852041	0.015716	0.00223571	2.1e-07	0.0105	0.0209	0.613901			rs11636613	G	A	15	77368682	-0.016656	0.00163664	2.5e-19	-0.0843411	0.0721102	0.2422
	rs1047023	T	C	2	172414486	0.0219019	0.00174488	3.9e-31	-0.0111	0.0162	0.4939			rs11656715	C	A	17	7769228	-0.0143769	0.00231174	5e-10	-0.0887219	0.106066	0.4029
	rs1047891	A	C	2	211540507	-0.020391	0.00162109	2.8e-31	-0.0013	0.0154	0.9303			rs11666918	A	G	19	31047269	0.0141415	0.00206412	7.3e-07	-0.0154183	0.0933668	0.8688
	rs1048932	A	C	11	115044850	0.0127722	0.00153749	9.8e-12	0.0003	0.0138	0.9848			rs11673399	C	T	19	50396263	0.0118767	0.00153568	1e-14	0.0870947	0.0687257	0.205
	rs1050785	A	C	2	238232752	-0.00878933	0.00157351	0.0023	0.0059	0.0146	0.687999			rs11692215	T	C	2	100746573	0.0105077	0.00175815	0.00023	-0.0416557	0.0807062	0.6058
	rs10509108	G	A	10	61340890	0.0121102	0.00187624	1.1e-05	-0.0014	0.0167	0.9348			rs11712037	G	C	3	12391207	0.0218755	0.00233593	7.6e-16	-0.109592	0.107053	0.306
	rs10520765	C	A	15	95277910	0.0124143	0.00160632	1.1e-09	-0.0202	0.0184	0.2723			rs11722554	A	G	4	5016883	-0.0264998	0.00395988	2.2e-06	0.0276152	0.170901	0.8716
	rs10747586	C	T	12	50983565	-0.0159273	0.00159031	1.3e-18	0.0398	0.0145	0.00596499			rs11772890	G	A	7	46186950	0.0100319	0.00156219	1.3e-05	0.00498754	0.0710623	0.944
	rs10760277	T	C	9	126093999	-0.00953573	0.00156104	1e-09	0.0055	0.0145	0.706801			rs117813661	G	A	11	108338340	0.0142545	0.00216117	4.2e-06	0.139762	0.0922165	0.1296
	rs10761155	G	C	9	95153729	-0.0172145	0.00170795	6.8e-19	-0.0087	0.015	0.5608			rs1182639	A	G	1	93259193	-0.0199014	0.00264153	4.9e-09	0.0525924	0.114035	0.6446
	rs10765992	A	C	11	12843878	-0.0101234	0.0016296	5.2e-05	-0.0099	0.0147	0.5029			rs11997525	A	T	8	49441535	-0.0121538	0.00203028	2.1e-09	-0.0343844	0.0928292	0.711101
	rs10786398	T	G	10	99926570	0.0148957	0.00165182	1.9e-15	-0.0077	0.015	0.6075			rs12228854	T	G	12	48396920	0.0191165	0.00181845	7.6e-21	-0.0572055	0.0845381	0.4986
	rs1080347	T	A	13	76095273	0.0109832	0.00152559	6.1e-08	-0.0079	0.0136	0.5636			rs12274114	C	A	11	68298512	0.019331	0.00169424	3.7e-25	-0.0474061	0.0781255	0.544
	rs10824307	C	G	10	77185310	0.0140377	0.0015888	1e-18	-0.0058	0.0149	0.6988			rs12340775	A	G	9	13226945	0.0278374	0.00341523	3.6e-11	0.121332	0.152441	0.4261
	rs10827338	G	A	10	34499647	0.0122965	0.00170487	5.5e-08	0.0017	0.0154	0.9097			rs12355141	T	G	10	102706598	-0.0150767	0.00153147	7.2e-18	-0.0036065	0.0682417	0.9579
	rs10858095	C	G	1	109962642	0.015661	0.00167419	8.4e-17	0.0159	0.0153	0.2983			rs1260326	C	T	2	27730940	-0.0197639	0.00154039	1.1e-32	-0.0129162	0.0714816	0.8566
	rs10878301	A	T	12	65964357	-0.0107661	0.00167987	1.5e-10	0.0118	0.0155	0.4476			rs12621406	T	C	2	24155478	0.0169664	0.00211114	9.2e-11	0.0430595	0.100905	0.669501
	rs10918158	C	G	1	165350347	-0.00927938	0.00155663	2.5e-09	-0.0049	0.0143	0.730999			rs12633841	T	G	3	11635631	-0.0161458	0.00199124	5.1e-11	-0.0947503	0.0901771	0.2934
	rs10923724	T	C	1	119546842	0.0159527	0.00152607	1.4e-20	0.0014	0.0137	0.918			rs12700794	A	C	7	27298264	0.0111992	0.00195788	0.0011	-0.0119714	0.0866445	0.8901
	rs10991926	C	T	9	94180339	0.0112151	0.00159226	1.9e-08	0.001	0.0145	0.9455			rs12730098	T	C	1	212444738	0.01112	0.00185994	0.00022	0.0246926	0.084162	0.7692
	rs11039114	A	G	11	47185680	0.0116071	0.00180455	1.3e-05	-0.0144	0.0159	0.3627			rs12879423	G	A	14	25930988	-0.0177103	0.0016332	2.1e-22	-0.0676586	0.0729582	0.3537
	rs11042717	C	T	11	10303939	0.0183752	0.00151432	7e-29	0.0124	0.0137	0.3636			rs12891477	T	C	14	104332759	-0.00955347	0.00158032	1.5e-09	0.00895974	0.0733027	0.9027
	rs1107672	G	A	19	30279199	-0.00896765	0.00157266	1.2e-08	-0.0137	0.0145	0.3431			rs13028501	A	C	2	202901279	0.0108223	0.00162108	2.5e-06	0.001998	0.0835553	0.9809
	rs11090631	T	C	22	45846371	0.012611	0.00191007	4e-06	-0.0023	0.017	0.8921			rs13081038	G	A	3	156966235	-0.0111902	0.00160142	2.8e-07	0.0256677	0.0714372	0.7193
	rs11098675	G	A	4	123832776	0.0132269	0.00190999	4.4e-07	0.0347	0.0166	0.0368697			rs13196792	T	C	6	40392369	-0.00856446	0.00153334	0.0023	0.0009995	0.0935708	0.9915
	rs11121397	T	G	1	9452392	0.0111623	0.00154426	4.9e-08	-0.0116	0.0142	0.4144			rs132631	C	A	22	36555794	0.0123898	0.00203635	1.2e-09	-0.124869	0.0891013	0.1611
	rs11121615	T	C	1	10825577	0.0138401	0.00163876	3e-12	0.0055	0.0163	0.734999			rs13271718	A	G	8	34124135	0.0119004	0.00214266	0.0028	0.0806579	0.09279	0.3847
	rs111264633	T	C	9	18963139	0.0197041	0.00350965	2e-08	-0.0069	0.0322	0.8296			rs13391980	A	G	2	165551201	0.015274	0.00232625	5.2e-06	0.234281	0.0991881	0.0181798
	rs11158820	G	A	14	70347348	0.0154979	0.00165186	6.5e-17	-0.0269	0.0147	0.0675103			rs1371687	G	A	3	98711455	0.00949139	0.00159177	2.5e-09	0.0382587	0.0724706	0.5975
	rs11187838	A	G	10	96038686	-0.030391	0.00152687	3.7e-83	-0.0117	0.0137	0.392			rs1412234	C	T	9	28412375	-0.013934	0.00161726	6.9e-13	-0.0772051	0.07378	0.2954
	rs11191555	C	A	10	104857523	-0.0219266	0.00282682	8.7e-10	-0.0677	0.0243	0.005325			rs1421085	C	T	16	53818460	-0.0499118	0.00154332	1e-200	0.0207825	0.0698164	0.7659
	rs11205303	C	T	1	149906413	0.0272333	0.00153615	2.5e-65	0.0013	0.0142	0.9276			rs1423424	A	T	5	64582052	0.016454	0.001516	1.9e-23	0.0115666	0.0686716	0.8662
	rs11205679	C	G	1	50541643	-0.0103406	0.00177919	0.00062	0.0057	0.0176	0.7487			rs144908555	A	G	20	62471233	-0.024625	0.00330063	8.6e-09	-0.0171462	0.149522	0.9087
	rs11222084	T	A	11	130273230	-0.0128065	0.00156667	3e-11	0.0288	0.0146	0.04923			rs150353	G	T	15	89928189	-0.0103533	0.00152965	1.3e-06	-0.0726782	0.0687974	0.2907
	rs11227313	T	C	11	65588938	-0.0172343	0.00157678	8.3e-23	0.0154	0.0144	0.2848			rs1517248	G	A	3	152354325	0.00976267	0.00158981	8.2e-05	-0.07139	0.071562	0.3185
	rs11242239	T	C	5	134598321	0.00858867	0.00155459	0.0033	-0.006	0.0149	0.6892			rs1552234	A	G	18	31229647	-0.0103293	0.00152417	1.2e-06	0.0227395	0.0692582	0.742699
	rs112560164	A	G	14	93112924	-0.0238003	0.00193409	8.4e-31	0.0018	0.0177	0.9175			rs1580100	A	T	3	94036952	0.0104648	0.00151103	4.3e-07	0.0394687	0.0686439	0.5653
	rs113288770	G	A	13	50420490	0.0112691	0.00184385	9.9e-05	-0.0193	0.0166	0.2431			rs16887340	T	C	8	38225349	0.0125102	0.00178909	2.7e-07	-0.0345914	0.0822441	0.674099
	rs1133790	C	T	7	99632982	-0.00971073	0.00163789	0.00031	0.0025	0.0144	0.8615			rs16965658	G	A	15	53496496	0.0212533	0.00320042	3.1e-06	0.176471	0.133514	0.1863
	rs114495530	A	G	1	96282449	-0.0280755	0.00460954	0.00011	-0.0623	0.0468	0.1827			rs1719245	C	T	15	45640627	-0.0119643	0.00157513	3.1e-09	-0.0171462	0.0708301	0.8087
	rs114968182	A	T	1	10462092	0.0191022	0.00239936	1.7e-10	0.0331	0.0211	0.1156			rs171952	G	A	2	104147753	0.00831516	0.00151551	0.0041	0.0582689	0.0688045	0.3971
	rs11525873	C	T	7	138817193	0.0230412	0.00255338	1.8e-14	0.0242	0.0239	0.3117			rs1774038	T	G	9	27800007	-0.0092732	0.00152206	0.00011	-0.0363319	0.0686364	0.5966
	rs115342405	G	C	4	100621607	0.021548	0.00379612	0.0014	-0.0856	0.0341	0.01217			rs17812715	T	G	5	64489980	-0.0118937	0.00154306	1.3e-09	-0.0537173	0.0698393	0.4418
	rs11546878	T	C	3	183976103	0.0188491	0.00199629	3.7e-16	-0.0058	0.0187	0.755699			rs1788808	G	A	18	21117571	0.00868973	0.00151944	0.0011	0.130151	0.0685478	0.0576103
	rs11557049	T	C	8	66692011	-0.0190378	0.00305139	4.4e-05	0.0397	0.0319	0.2129			rs2065221	G	A	9	127020828	-0.0137501	0.00153437	3.2e-14	0.0565704	0.0693815	0.4149
	rs115912456	G	A	5	82815158	-0.0566429	0.00379554	2.3e-45	0.0061	0.0347	0.8614			rs2072304	G	A	19	2123516	-0.0111471	0.00196059	0.0013	-0.0315939	0.0895762	0.724299
	rs116195355	A	C	1	39941508	0.0332134	0.00437148	3e-09	-0.106	0.0578	0.0666699			rs2119069	T	C	2	190355355	0.0124335	0.00159021	5.3e-10	-0.0363319	0.0715007	0.611299
	rs11630112	C	T	15	86120246	-0.0114256	0.00170926	2.3e-06	0.027	0.0149	0.0711197			rs212373	T	C	2	176012621	-0.0121519	0.00194063	3.8e-05	0.00995033	0.0833255	0.9049
	rs11636613	G	A	15	77335902	-0.016656	0.00163664	2.5e-19	-0.0002	0.0149	0.9903			rs2134963	A	C	8	89407821	0.0192781	0.00164231	8.1e-27	0.0695261	0.0738678	0.3466
	rs11638944	G	C	15	74234082	-0.0174723	0.00151629	1e-30	-0.012	0.0136	0.3778			rs2158045	T	C	7	93107093	-0.0125859	0.00152278	1.4e-11	-0.00722605	0.0681278	0.9155
	rs11650033	C	T	17	43122164	-0.00944917	0.0015409	8.7e-05	0.0152	0.014	0.2767			rs2192158	G	A	4	55522488	0.0104098	0.00151861	7.1e-07	0.00904074	0.0687952	0.8954
	rs11656715	C	A	17	7769228	-0.0143769	0.00231174	5e-10	0.0034	0.0228	0.88			rs2237485	A	G	7	50749870	-0.0147177	0.00181815	5.7e-11	0.188966	0.0789073	0.0166299
	rs11666918	A	G	19	31034674	0.0141415	0.00206412	7.3e-07	-0.0514	0.0191	0.00714694			rs2325971	T	C	20	2827468	0.0104466	0.00158761	4.7e-06	-0.0457299	0.0715929	0.523
	rs11667165	A	G	19	7972433	0.0123165	0.00171407	6.7e-08	0.0208	0.0159	0.1912			rs2407940	T	C	8	4134874	0.00844342	0.00152466	0.0031	-0.0834216	0.0682729	0.2218
	rs11673399	C	T	19	50396263	0.0118767	0.00153568	1e-14	0.0026	0.0141	0.8562			rs2607988	A	G	12	102937106	0.0151668	0.0020625	1.9e-09	0.0672088	0.098475	0.494899
	rs11686136	A	G	2	67946904	0.0104864	0.00156809	2.3e-06	-0.0373	0.0149	0.01238			rs262126	C	A	6	142865106	-0.0131172	0.00163228	9.3e-11	-0.0103534	0.0751511	0.8904
	rs11692215	T	C	2	100746573	0.0105077	0.00175815	0.00023	0.0177	0.0157	0.257			rs2644112	C	T	1	201860626	-0.0148897	0.00159262	8.8e-16	-0.00511305	0.0722445	0.9436
	rs116948941	G	A	21	38071988	0.0141579	0.00186296	3e-09	0.0231	0.0188	0.219			rs2733534	C	G	3	14217576	-0.00991008	0.0015114	5.5e-06	0.00498754	0.0678279	0.9414
	rs11712037	G	C	3	12344730	0.0218755	0.00233593	7.6e-16	-0.0298	0.0213	0.1616			rs2739206	C	G	4	111604483	0.0115054	0.00165138	3.2e-07	0.0077298	0.07438	0.9172
	rs117153043	G	A	19	17489237	0.022149	0.00351229	2.9e-05	-0.0149	0.0327	0.6484			rs273959	C	A	7	137600690	0.0104495	0.00155501	1.8e-06	0.00300451	0.0690373	0.9653
	rs11721374	A	G	4	8599520	-0.00863794	0.0015299	1.6e-08	0.0125	0.0148	0.3976			rs2830585	T	C	21	28305212	-0.0127924	0.0020708	6.5e-05	0.0411419	0.0919732	0.654699
	rs11722554	A	G	4	5016883	-0.0264998	0.00395988	2.2e-06	-0.0303	0.0418	0.4683			rs28608630	G	A	4	73552093	0.0530735	0.00310898	2.4e-60	0.0430595	0.131453	0.743201
	rs11727676	C	T	4	145659064	0.0221883	0.00255727	4.1e-13	-0.0339	0.0244	0.1643			rs2897968	A	G	12	46774771	-0.0172929	0.00155292	8.4e-25	0.0790432	0.0702225	0.2603
	rs11732723	T	C	4	56290558	0.00842649	0.00151368	0.0026	0.0055	0.0136	0.6842			rs2918193	T	C	7	47188064	-0.00943298	0.0017172	0.0039	-0.20126	0.0812417	0.0132401
	rs117427771	G	C	7	14714441	-0.0377182	0.00603099	4e-10	0.1456	0.0566	0.0100399			rs329118	T	C	5	133864599	0.0111166	0.00153296	4.1e-08	0.0401818	0.0697996	0.5648
	rs11756783	T	A	6	101118109	0.0115664	0.00152049	2.8e-09	0.0109	0.0137	0.428			rs35016840	T	C	4	151260886	0.00948156	0.00157461	1.7e-09	-0.0516432	0.070711	0.4652
	rs117602889	G	C	16	31069003	-0.0122904	0.00177067	3.9e-07	0.0033	0.0163	0.8396			rs35345891	T	C	11	45403436	-0.0132083	0.00238638	0.0031	-0.0489802	0.107422	0.6484
	rs11772890	G	A	7	46186950	0.0100319	0.00156219	1.3e-05	-0.0004	0.0139	0.9749			rs35387498	A	G	20	51052372	0.01915	0.00195596	1.2e-17	-0.0235757	0.0891908	0.7915
	rs117813661	G	A	11	108126353	0.0142545	0.00216117	4.2e-06	0.008	0.0197	0.685499			rs35577546	G	A	8	129977464	-0.00847538	0.00151837	0.0024	0.0351092	0.0685653	0.6086
	rs1182639	A	G	1	93212052	-0.0199014	0.00264153	4.9e-09	-0.0132	0.0241	0.582801			rs3850625	A	G	1	201016296	0.0229104	0.00233391	9.6e-18	-0.0176549	0.106405	0.8682
	rs11838637	A	G	13	111029923	-0.0125263	0.00160245	5.4e-10	0.0014	0.0145	0.923			rs395523	C	G	6	105444058	-0.0172135	0.00162166	2.5e-21	0.0880665	0.0725866	0.225
	rs11868042	A	T	17	32250375	-0.0114569	0.00198839	0.00083	-0.0203	0.0182	0.2642			rs405934	T	G	15	68250076	0.00955818	0.00156893	0.00011	0.0843411	0.0698252	0.2271
	rs11899888	G	A	2	56102744	0.0180913	0.00207894	3.3e-13	0.003	0.0193	0.8764			rs4261944	G	T	4	31005966	-0.0124549	0.00157524	2.6e-10	0.0468836	0.0711174	0.5098
	rs1190593	A	G	14	102600345	0.0146536	0.00191172	1.8e-09	0.0301	0.017	0.0758997			rs4373984	T	C	12	97792787	0.0105929	0.00151676	2.9e-07	-0.00299551	0.0693821	0.9656
	rs11997525	A	T	8	49401982	-0.0121538	0.00203028	2.1e-09	0.01	0.0177	0.5722			rs4394229	T	C	6	156504386	-0.00877821	0.00152179	8e-09	-0.0183677	0.0703025	0.7939
	rs12129290	G	A	1	203377964	0.0181882	0.00287467	2.5e-10	0.023	0.0338	0.4975			rs4507813	T	C	8	141975457	-0.010733	0.00154058	3.2e-07	0.0139029	0.0686448	0.8395
	rs12216497	T	C	6	19028623	0.0138267	0.00152721	1.4e-14	-0.0186	0.0137	0.1742			rs4657652	A	G	1	167280354	0.00989664	0.00150761	5.2e-06	-0.0524519	0.068525	0.444
	rs12220302	G	A	10	126607739	0.0108726	0.00153687	1.5e-07	-0.0036	0.015	0.8113			rs470469	T	C	18	74671441	-0.00931433	0.00154758	0.00018	0.0426988	0.0700828	0.5423
	rs12228854	T	G	12	48396920	0.0191165	0.00181845	7.6e-21	-0.0266	0.0164	0.1039			rs4720162	G	A	7	35070620	-0.0103652	0.00152202	9.7e-07	0.0421012	0.0686503	0.539699
	rs12254400	A	C	10	18555510	-0.0130094	0.00223394	0.00058	-0.0066	0.0203	0.7431			rs475591	C	T	1	36642858	-0.00981469	0.00152804	1.3e-05	-0.0573251	0.0684043	0.402
	rs12274114	C	A	11	68255577	0.019331	0.00169424	3.7e-25	-0.004	0.0155	0.796			rs4766833	C	G	12	117623136	-0.0126587	0.0018271	4.3e-07	-0.0748313	0.0852339	0.38
	rs12319419	C	G	12	54420776	0.012029	0.00157779	2.5e-09	0.0126	0.0144	0.3799			rs4776338	C	T	15	67365622	0.0150242	0.00151953	4.7e-18	-0.0806679	0.0689444	0.242
	rs12340775	A	G	9	13226945	0.0278374	0.00341523	3.6e-11	-0.0002	0.0322	0.9953			rs4789671	T	C	17	80153594	-0.00879403	0.00155045	0.0014	0.064851	0.0693881	0.35
	rs12343956	G	T	9	111774463	-0.0184599	0.00286677	1.2e-10	-0.0501	0.027	0.0634395			rs4812405	A	C	20	35276585	0.0234992	0.00284898	1.6e-11	-0.0215301	0.13159	0.87
	rs12355141	T	G	10	102703133	-0.0150767	0.00153147	7.2e-18	-0.0061	0.0137	0.6557			rs4820410	G	A	22	40708679	0.0193911	0.00159773	6.8e-29	0.076961	0.0717354	0.2834
	rs12447501	T	C	16	49727981	0.011305	0.00178757	2.5e-10	0.0085	0.0162	0.5988			rs4842838	T	G	15	84582124	0.034027	0.00151698	2e-106	-0.00796817	0.0686809	0.9076
	rs12474371	G	A	2	183151764	0.0127149	0.00180938	2.1e-07	0.0308	0.017	0.0695793			rs4858223	T	C	3	20605302	0.0102334	0.00162422	3e-05	-0.0666741	0.0730043	0.3611
	rs12507026	T	A	4	45181334	-0.0127814	0.00152639	5.6e-12	0.0065	0.0137	0.6351			rs56015006	A	G	10	76295789	0.00921702	0.00153527	0.00019	0.0751075	0.0687643	0.2748
	rs12513616	T	C	5	107337346	-0.0126747	0.00182469	3.8e-07	0.0185	0.0164	0.2579			rs56033314	G	A	14	80673673	-0.0226431	0.00263447	8.3e-13	-0.0924443	0.124167	0.4565
	rs12551173	C	A	9	16916454	0.0158789	0.00245019	9.1e-06	0.0245	0.022	0.2671			rs57222984	G	A	17	43767773	-0.0168738	0.00177076	1.6e-16	-0.0924443	0.0808616	0.2529
	rs12575367	G	A	11	17360590	0.0125574	0.0016556	3.3e-09	0.0021	0.0156	0.8907			rs57488047	C	T	15	79410710	0.0114466	0.00152878	7e-09	-0.026344	0.068501	0.7005
	rs1260326	C	T	2	27730940	-0.0197639	0.00154039	1.1e-32	-0.0085	0.0137	0.535			rs582780	G	A	3	172121443	-0.0101934	0.00154285	3.9e-06	0.0468836	0.0693906	0.4993
	rs12615742	T	C	2	37995727	0.0110829	0.00154544	7.4e-08	-0.0118	0.0237	0.6193			rs6015338	A	G	20	57266134	-0.0150775	0.00250565	0.00018	-0.0358345	0.11382	0.752899
	rs12621406	T	C	2	24154821	0.0169664	0.00211114	9.2e-11	0.0009	0.0193	0.964			rs62325228	T	G	4	54377540	0.0167048	0.00212526	3.8e-10	0.0109399	0.0995775	0.9125
	rs12621949	T	A	2	69418592	0.0105238	0.00154332	9.2e-07	-0.0161	0.0145	0.2647			rs6445198	T	G	3	61262149	0.00959034	0.00153715	4.4e-05	-0.0642186	0.0697287	0.3571
	rs12633841	T	G	3	11630252	-0.0161458	0.00199124	5.1e-11	0.0041	0.0179	0.8182			rs6465737	G	T	7	98725348	-0.0104422	0.00185902	0.0019	0.0238829	0.0842496	0.7768
	rs12652735	A	G	5	37230731	0.0127845	0.00184129	3.8e-07	-0.0063	0.0166	0.706401			rs6472788	T	C	8	74527563	-0.0138675	0.00188027	1.6e-08	0.110647	0.0817476	0.1759
	rs12694042	T	C	2	207029825	0.0131337	0.00151471	4.3e-13	-0.0023	0.0137	0.8698			rs648091	T	C	1	190303149	0.0109577	0.00151938	5.5e-08	0.0447882	0.0692334	0.5177
	rs12700794	A	C	7	27268848	0.0111992	0.00195788	0.0011	-0.0049	0.0179	0.7855			rs6495784	C	T	15	35858410	-0.0105251	0.00188606	0.0024	0.0957403	0.0879128	0.2762
	rs12706937	A	T	7	130118647	0.010644	0.00161189	4e-06	-0.0054	0.0146	0.7126			rs6530737	G	A	8	14095763	0.00898612	0.00158608	1.5e-08	0.144679	0.0731019	0.0478002
	rs12726084	T	C	1	72649154	0.0141996	0.00186891	3e-09	0.0084	0.0182	0.642			rs6564889	C	T	16	81591496	-0.012267	0.00154795	2.3e-10	0.0778534	0.0703412	0.2683
	rs12730098	T	C	1	212427488	0.01112	0.00185994	0.00022	0.015	0.0166	0.3662			rs6591226	C	A	11	66675990	0.0109698	0.00152218	5.7e-08	-0.00995033	0.0707139	0.8881
	rs12761779	G	C	10	63782043	0.0128707	0.00160997	1.3e-10	-0.0177	0.015	0.2363			rs6599205	G	C	3	38541318	-0.0203768	0.0015511	2e-34	-0.07139	0.0706866	0.3126
	rs12879423	G	A	14	25927832	-0.0177103	0.0016332	2.1e-22	0.017	0.0147	0.2451			rs66613476	G	C	3	66665704	0.00948442	0.00171454	3.2e-08	-0.0224501	0.0785046	0.774901
	rs12879453	G	A	14	47309879	0.0103533	0.00152009	9.7e-07	0.0305	0.0141	0.0308901			rs6669139	T	C	1	56598624	-0.0149174	0.00186004	1.1e-10	-0.0850134	0.0859115	0.3224
	rs12881375	A	C	14	53371980	0.0093199	0.00167721	0.0027	-0.016	0.0149	0.2826			rs6693820	A	T	1	221351145	-0.0157181	0.00153047	9.6e-20	-0.0907544	0.0690192	0.1886
	rs12887073	G	A	14	35504568	-0.00939403	0.00160122	0.00044	0.0162	0.0144	0.2614			rs6721000	G	A	2	218275370	-0.0115216	0.00162509	1.3e-07	0.0763412	0.0746081	0.3062
	rs12891477	T	C	14	104332759	-0.00955347	0.00158032	1.5e-09	0.008	0.0148	0.5902			rs6733707	T	C	2	152421937	0.0111883	0.00162776	6.3e-07	-0.108922	0.0760747	0.1523
	rs12909651	A	G	15	46571621	-0.0103695	0.00153678	1.5e-06	-0.0049	0.014	0.727601			rs6757852	A	G	2	198706916	-0.02143	0.00151369	1.7e-40	0.0760347	0.0688386	0.2693
	rs1292067	T	G	17	57930646	-0.00934059	0.00156832	0.00026	0.0169	0.0141	0.2329			rs679582	A	G	6	139834012	0.00893501	0.0015641	0.0011	-0.123986	0.069836	0.0758106
	rs13023152	A	C	2	119598854	0.0102291	0.00181101	1.6e-08	0.0255	0.0158	0.1067			rs682245	C	T	18	53296927	-0.00929876	0.00152152	9.9e-05	-0.0158733	0.0668507	0.8123
	rs13028501	A	C	2	202894950	0.0108223	0.00162108	2.5e-06	-0.0067	0.0152	0.6567			rs6852276	G	A	4	145329802	-0.0118615	0.00154802	1.8e-09	0.0898407	0.0692724	0.1947
	rs13081038	G	A	3	156950732	-0.0111902	0.00160142	2.8e-07	0.0131	0.0142	0.3596			rs6860245	C	G	5	127433798	-0.0273782	0.00175383	6.2e-50	0.0440169	0.0787524	0.5762
	rs13196792	T	C	6	40392369	-0.00856446	0.00153334	0.0023	0.0048	0.0138	0.7312			rs6918909	C	A	6	88338752	0.00953053	0.0015141	3.1e-05	0.0295318	0.0687903	0.667699
	rs1321080	T	G	6	45358323	0.0139939	0.00171163	2.9e-11	-0.0109	0.0156	0.4861			rs6962980	C	A	7	113460282	0.0113447	0.00152194	9e-09	-0.123986	0.0685434	0.0704693
	rs13235543	T	C	7	73013901	-0.0229676	0.0022571	2.5e-19	-0.0022	0.0212	0.918			rs6985109	A	G	8	10761585	0.0190466	0.00151968	4.9e-31	-0.129272	0.0686493	0.0596802
	rs1324481	G	T	1	33892964	-0.0136875	0.00162065	3e-12	0.0061	0.0147	0.6805			rs7141420	T	C	14	79899454	-0.0101306	0.00152745	3.3e-06	0.13159	0.0685776	0.0550199
	rs132631	C	A	22	36542194	0.0123898	0.00203635	1.2e-09	0.0165	0.0186	0.3754			rs72694119	C	A	1	51859242	-0.0163519	0.00287795	0.0013	0.0295588	0.131639	0.8223
	rs13264909	T	A	8	64702385	0.00858606	0.00153243	2.1e-08	0.0127	0.0138	0.3565			rs7278332	G	A	21	46953292	0.00923778	0.00154711	0.00024	0.0525924	0.0694839	0.4491
	rs13271718	A	G	8	34111525	0.0119004	0.00214266	0.0028	-0.034	0.02	0.0884097			rs7310615	G	C	12	111884608	-0.0137499	0.00152356	1.8e-14	-0.107059	0.0687209	0.1192
	rs13292799	G	A	9	6448764	-0.0139862	0.00191849	3.1e-08	0.0001	0.0171	0.9953			rs74370230	C	G	10	87429714	-0.0248271	0.0034766	9.3e-08	0.0382587	0.160956	0.8121
	rs13294145	T	C	9	109138289	-0.012485	0.00201057	5.3e-05	0.006	0.018	0.7411			rs74494415	T	C	18	74983055	0.025656	0.00391256	5.5e-06	0.150143	0.155332	0.3337
	rs13391980	A	G	2	165504841	0.015274	0.00232625	5.2e-06	-0.0011	0.0207	0.9564			rs748457	A	G	13	96993756	-0.0110496	0.00154121	7.5e-08	0.0237165	0.069425	0.7326
	rs1360201	T	C	9	73796450	-0.0116472	0.00151441	1.5e-09	-0.0064	0.0136	0.6401			rs7531110	T	G	1	65943872	0.0130074	0.00154209	3.3e-12	-0.0178399	0.069248	0.7967
	rs1360371	C	T	13	78455230	-0.0170788	0.00181423	4.8e-16	-0.0172	0.0163	0.291			rs7567570	C	T	2	638144	-0.0407677	0.00198928	2.4e-88	0.0336602	0.092263	0.7153
	rs1371687	G	A	3	98604990	0.00949139	0.00159177	2.5e-09	-0.0077	0.0142	0.5882			rs7571496	G	A	2	6169351	0.0103448	0.00172597	2.1e-09	-0.0303561	0.0783792	0.698499
	rs139378719	T	C	16	19577404	-0.0303392	0.0053004	1e-08	-0.0178	0.053	0.7374			rs757647	A	G	5	137725003	-0.015139	0.00186936	5.6e-11	0.0139029	0.0866229	0.8725
	rs1412234	C	T	9	28410683	-0.013934	0.00161726	6.9e-13	-0.0242	0.0151	0.1097			rs7598172	T	G	2	217677999	-0.0149116	0.00151928	9.7e-18	0.0641119	0.0685268	0.3495
	rs141471965	T	C	4	89046202	0.0183073	0.00237942	1.4e-09	0.0433	0.0225	0.0547797			rs7608682	T	C	2	241369051	0.00989494	0.0017035	0.00063	-0.105472	0.0794571	0.1844
	rs1421085	C	T	16	53800954	-0.0499118	0.00154332	1e-200	-0.0242	0.0138	0.0793396			rs766406	T	G	6	26325888	-0.0106588	0.00156975	1.1e-06	0.0196926	0.0703802	0.7796
	rs1423424	A	T	5	64569405	0.016454	0.001516	1.9e-23	-0.0014	0.0136	0.9178			rs77848106	A	C	1	107982992	0.0106977	0.00166498	1.3e-05	-0.0154183	0.0754312	0.838
	rs1443641	T	A	18	32690756	-0.00940513	0.00153658	9.3e-05	-0.0052	0.0139	0.709499			rs7794796	T	C	7	150542515	-0.0196151	0.0016178	7.8e-30	0.0295588	0.072009	0.6815
	rs144908555	A	G	20	62469956	-0.024625	0.00330063	8.6e-09	-0.0153	0.0348	0.6599			rs78081173	C	T	15	55904244	0.0147992	0.00235539	3.3e-05	-0.0446836	0.107152	0.6767
	rs145565910	A	G	12	120851476	0.0237063	0.00343989	5.5e-07	0.0627	0.0319	0.0489204			rs7816345	T	C	8	36846109	-0.0168444	0.00201896	7.2e-12	-0.0736465	0.0906526	0.4166
	rs1460678	G	C	2	164584156	-0.0133792	0.00240484	0.0026	-0.0157	0.0227	0.4891			rs7838717	C	T	8	145504343	-0.0135339	0.00160035	2.7e-12	-0.08158	0.0704481	0.2469
	rs146564277	A	G	1	155024095	-0.0428007	0.00551569	8.5e-10	-0.0647	0.0474	0.1723			rs8057633	A	G	16	50219449	-0.0108318	0.00179553	1.6e-09	0.11485	0.0818064	0.1603
	rs1476040	G	A	1	170700758	0.01681	0.00169155	2.9e-18	-0.0145	0.0158	0.358			rs8091374	A	G	18	71904385	0.0128641	0.0021031	9.6e-05	0.0468836	0.0966518	0.6276
	rs147929768	T	G	1	235473509	-0.0325548	0.00458929	1.3e-07	0.0034	0.0552	0.9505			rs810364	T	C	7	74140051	0.0115164	0.00166588	4.7e-07	0.0947503	0.0756672	0.2105
	rs1485995	A	G	11	69307707	0.0153235	0.00161814	2.8e-16	-0.0109	0.0148	0.4591			rs9375452	T	C	6	127096527	-0.011063	0.00180724	9.3e-05	0.131028	0.0792294	0.0981906
	rs150353	G	T	15	89928189	-0.0103533	0.00152965	1.3e-06	-0.0197	0.0138	0.153			rs9398171	T	C	6	108996963	-0.0162118	0.00166815	2.5e-17	-0.00697561	0.0709071	0.9216
	rs1517248	G	A	3	152344599	0.00976267	0.00158981	8.2e-05	-0.0139	0.0142	0.3274			rs9402211	C	T	6	130354855	0.0169006	0.00164538	9.5e-20	0.0736465	0.0751965	0.3274
	rs1524445	T	C	7	113035833	0.0108867	0.00154436	1.8e-07	-0.0069	0.0143	0.6298			rs943549	A	G	1	156873463	-0.010737	0.00188614	0.0013	-0.0989399	0.084934	0.2441
	rs1544103	C	T	9	16715129	-0.0164425	0.00282081	0.00056	-0.0006	0.0255	0.9827			rs9469775	T	C	6	34343566	-0.0237427	0.00191738	3.2e-30	0.138892	0.0829446	0.0940503
	rs1552234	A	G	18	31216079	-0.0103293	0.00152417	1.2e-06	-0.0041	0.0138	0.765701			rs960923	G	A	8	77246394	-0.0095196	0.00152853	4.7e-05	-0.0506931	0.0689081	0.4619
	rs1552657	A	G	16	86424697	0.0143307	0.00152427	5.4e-16	0.0021	0.0138	0.8802			rs9832382	T	C	3	161464826	-0.00929129	0.00151779	9.3e-05	0.0177567	0.0690343	0.797
	rs1553477	C	A	5	53116966	0.0154267	0.00151834	3e-19	-0.0364	0.0137	0.00785001			rs9896535	T	C	17	2147291	-0.0144263	0.00157979	6.7e-15	-0.0732161	0.0725303	0.3127
	rs1561029	C	A	3	107822245	-0.0101164	0.00156449	1e-10	0.006	0.0142	0.674			rs9951619	G	T	18	56882326	-0.0118286	0.00180672	5.9e-06	-0.0741794	0.0793011	0.3496
	rs156142	C	T	6	104804436	-0.0110143	0.00189816	0.00065	-0.0048	0.0179	0.7902			rs9999724	T	C	4	120248543	-0.0172644	0.0015944	2.5e-22	0.0188218	0.0718147	0.793201
	rs156831	A	C	5	53413396	0.0149597	0.00206413	4.2e-08	-0.0318	0.0185	0.0866004
	rs157512	C	T	5	55809127	0.0211738	0.00177097	6e-28	0.0274	0.016	0.0862502
	rs1580100	A	T	3	93980841	0.0104648	0.00151103	4.3e-07	0.0048	0.0136	0.7268
	rs1584881	A	G	3	82699560	0.0102912	0.00187166	0.0038	0.002	0.0172	0.9057
	rs1607227	T	G	11	28808617	0.0145166	0.0016634	2.6e-13	-0.0171	0.0154	0.266
	rs1673669	C	T	10	112079063	0.0117528	0.0020103	5e-09	-0.0462	0.0184	0.01217
	rs16887340	T	C	8	38223697	0.0125102	0.00178909	2.7e-07	0.0058	0.0163	0.7199
	rs16930370	C	T	12	3387697	-0.0192612	0.00200778	8.5e-17	0.0087	0.0176	0.621999
	rs16965658	G	A	15	53484623	0.0212533	0.00320042	3.1e-06	-0.0327	0.0281	0.2449
	rs17066856	C	T	18	58049656	0.0218291	0.00263365	1.1e-11	0.0031	0.0233	0.8951
	rs17184588	C	T	1	24365512	-0.00962081	0.0015244	2.8e-05	0.0055	0.0136	0.6846
	rs1719245	C	T	15	45623782	-0.0119643	0.00157513	3.1e-09	0.0044	0.0141	0.7556
	rs171952	G	A	2	104092943	0.00831516	0.00151551	0.0041	-0.0224	0.0135	0.0985598
	rs17364847	T	C	7	20390109	-0.0109521	0.00155405	1.8e-07	0.033	0.014	0.0184599
	rs17611877	A	G	6	35118804	0.0145095	0.00248853	0.00055	-0.0183	0.023	0.4255
	rs1774038	T	G	9	27787022	-0.0092732	0.00152206	0.00011	0.0052	0.0137	0.703399
	rs17812715	T	G	5	64483207	-0.0118937	0.00154306	1.3e-09	-0.0185	0.0141	0.1871
	rs1788808	G	A	18	21090023	0.00868973	0.00151944	0.0011	0.0125	0.0136	0.357
	rs1848394	G	A	11	31009078	-0.00873603	0.00153672	0.0013	0.0107	0.0141	0.4504
	rs1884897	G	A	20	6612832	-0.0144429	0.00157508	4.7e-15	0.01	0.0141	0.4767
	rs1905095	G	C	8	122627847	-0.0113392	0.00153631	1.6e-08	0.0013	0.0141	0.9239
	rs1925834	A	T	1	97091507	-0.0138235	0.00162917	2.2e-12	-0.0246	0.015	0.1014
	rs1978699	C	T	15	66666223	0.014782	0.00242411	0.00011	0.0039	0.0228	0.8653
	rs1981405	T	C	11	77976208	0.0164244	0.00233813	2.1e-07	0.0495	0.0209	0.01758
	rs2008027	G	A	6	126052359	-0.0111454	0.00151852	2.1e-08	0.0098	0.0136	0.4707
	rs201196	C	T	3	50637070	-0.0238801	0.00224426	1.9e-22	-0.076	0.0204	0.000199802
	rs2029134	G	T	3	85603262	0.0165008	0.00158295	1.9e-21	0.0073	0.0142	0.6072
	rs2051815	A	G	19	18835115	0.0120756	0.00162689	1.1e-08	-0.0225	0.0154	0.1444
	rs2059776	C	T	5	178539400	-0.0120591	0.00160431	5.6e-09	0.0107	0.0228	0.6384
	rs2065221	G	A	9	127020828	-0.0137501	0.00153437	3.2e-14	-0.0021	0.0137	0.8802
	rs2065999	C	T	14	54656551	0.00951844	0.00156155	0.00011	-0.014	0.0141	0.3201
	rs2072304	G	A	19	2123516	-0.0111471	0.00196059	0.0013	-0.027	0.0181	0.1352
	rs2114210	A	G	8	95595162	-0.0130715	0.00160519	3.8e-11	-0.0143	0.0144	0.3195
	rs2119069	T	C	2	190354871	0.0124335	0.00159021	5.3e-10	0.0132	0.0145	0.3656
	rs212373	T	C	2	175928683	-0.0121519	0.00194063	3.8e-05	0.006	0.0176	0.733301
	rs2134963	A	C	8	89407821	0.0192781	0.00164231	8.1e-27	-0.0028	0.0145	0.8466
	rs2154367	A	G	1	227153930	-0.0155803	0.00184931	3.6e-12	0.0066	0.0169	0.698101
	rs2158045	T	C	7	93082708	-0.0125859	0.00152278	1.4e-11	-0.0139	0.014	0.3224
	rs2192158	G	A	4	55505360	0.0104098	0.00151861	7.1e-07	0.0115	0.0137	0.4008
	rs2237485	A	G	7	50749870	-0.0147177	0.00181815	5.7e-11	0.0227	0.0157	0.1487
	rs2252720	T	C	20	21223663	0.013555	0.00163086	9.4e-13	-0.004	0.015	0.7896
	rs2258224	C	T	2	147880646	0.0101093	0.00155211	7.4e-06	0.0097	0.0141	0.4924
	rs2275003	G	A	9	34124860	0.010633	0.0015146	2.2e-07	0.0416	0.0136	0.00225699
	rs2278557	G	C	16	30093779	-0.0199303	0.00154289	3.6e-33	-0.0202	0.0142	0.154
	rs2307022	G	A	16	68381978	0.0149019	0.00160703	1.8e-15	-0.004	0.0144	0.7807
	rs2307111	C	T	5	75003678	0.0157053	0.00154677	3.2e-19	0.0064	0.0141	0.6521
	rs2310876	G	A	2	242050740	0.0159978	0.00160377	2e-18	-0.0089	0.0146	0.5424
	rs2324233	T	C	4	23972751	0.0103314	0.00179309	0.00083	0.0107	0.0163	0.5107
	rs2325971	T	C	20	2826477	0.0104466	0.00158761	4.7e-06	0.0076	0.0141	0.5916
	rs2338223	A	G	5	71728414	-0.0123389	0.00151833	4.4e-11	0.0014	0.0136	0.9192
	rs236531	C	T	17	68217860	0.0100159	0.00154648	9.4e-07	-0.0036	0.0137	0.7944
	rs2401953	A	G	14	91537779	0.0156727	0.00169977	3e-15	-0.0243	0.0155	0.1181
	rs2402283	A	C	14	93901949	-0.0130571	0.00154215	2.5e-12	-0.0249	0.0139	0.0723402
	rs2407940	T	C	8	4134874	0.00844342	0.00152466	0.0031	-0.0085	0.0136	0.530401
	rs2425026	T	C	20	33847253	-0.0126026	0.00153904	2.6e-11	-0.0063	0.0142	0.654501
	rs2435381	T	C	10	43678796	0.0136305	0.00170108	1.1e-10	0.0006	0.0154	0.9669
	rs2526389	T	C	3	50192826	-0.0207246	0.00153098	9.5e-37	0.0164	0.0139	0.2364
	rs2528544	T	G	7	93270791	-0.0114486	0.00153908	1e-13	-0.0113	0.0143	0.4304
	rs252938	T	C	5	5496480	0.0114619	0.0015978	7.3e-08	0.0174	0.0145	0.2304
	rs2530223	C	T	5	141014494	-0.0122346	0.00154573	2.5e-10	0.0153	0.0138	0.2663
	rs2531716	T	C	22	20004704	-0.0136191	0.00173241	3.8e-10	-0.0347	0.0154	0.0244602
	rs2587505	C	T	17	77784268	0.00920552	0.00153833	0.00022	-0.0067	0.0143	0.638
	rs2605136	T	C	17	18136750	-0.0106949	0.00158482	1.5e-06	0.0339	0.0143	0.0175501
	rs2607988	A	G	12	102929883	0.0151668	0.0020625	1.9e-09	-0.0286	0.0184	0.12
	rs2611742	C	T	5	95856501	-0.0156018	0.00154716	6.5e-20	0.0114	0.0139	0.4116
	rs262126	C	A	6	142835364	-0.0131172	0.00163228	9.3e-11	-0.007	0.0148	0.6372
	rs2644112	C	T	1	201806106	-0.0148897	0.00159262	8.8e-16	0.0097	0.0146	0.507
	rs2647244	A	G	4	106195572	0.00888101	0.00151704	0.00048	0.0019	0.0136	0.8905
	rs2695165	T	C	15	42073397	0.0109966	0.00151774	4.3e-08	-0.0182	0.0136	0.182
	rs2705	G	A	19	4445073	-0.011889	0.00152176	5.6e-10	0.0101	0.0137	0.4605
	rs2708149	G	A	2	58951187	-0.0130213	0.00153459	2.2e-12	-0.0295	0.0138	0.03223
	rs2731228	C	G	12	90604788	0.0117847	0.00173535	1.1e-06	-0.0165	0.0156	0.2889
	rs2733534	C	G	3	14188762	-0.00991008	0.0015114	5.5e-06	-0.0075	0.0136	0.5823
	rs2739206	C	G	4	111554709	0.0115054	0.00165138	3.2e-07	-0.0223	0.0151	0.1402
	rs273959	C	A	7	137598079	0.0104495	0.00155501	1.8e-06	0.018	0.0139	0.1947
	rs2791547	T	A	1	219659668	-0.0172538	0.00154501	5.9e-24	0.0038	0.014	0.7842
	rs2823991	G	T	21	18082592	-0.0134801	0.0017389	9e-10	-0.0018	0.0162	0.9123
	rs2830585	T	C	21	28305212	-0.0127924	0.0020708	6.5e-05	0.0053	0.0185	0.776101
	rs28377268	T	G	9	98225056	-0.0192962	0.00244755	3.2e-10	0.0309	0.0227	0.1727
	rs28423374	C	T	7	20579647	-0.0128262	0.00172144	9.3e-09	0.0055	0.0155	0.722099
	rs28434131	G	A	2	127850292	-0.0115147	0.00197512	0.00055	-0.0039	0.019	0.8356
	rs28458909	T	C	9	140257189	0.0149859	0.00230668	8.2e-06	0.0031	0.0269	0.9092
	rs28529426	T	C	7	4678264	0.0124351	0.00205448	0.00014	0.0378	0.0211	0.0728098
	rs2854152	G	A	17	61986027	-0.015139	0.00162863	1.5e-15	-0.01	0.015	0.5072
	rs28608630	G	A	4	73526279	0.0530735	0.00310898	2.4e-60	0.0218	0.0315	0.4895
	rs2884802	G	A	1	118931265	-0.00964896	0.00171007	1.7e-08	0.0084	0.0155	0.590599
	rs2897968	A	G	12	46763686	-0.0172929	0.00155292	8.4e-25	-0.0136	0.0139	0.3276
	rs2918193	T	C	7	47186854	-0.00943298	0.0017172	0.0039	-0.0041	0.0155	0.790901
	rs2961703	T	C	5	141596996	-0.0150756	0.00271203	0.0027	0.0044	0.025	0.8604
	rs296818	T	C	2	201176944	-0.00953926	0.00151466	3e-05	0.0098	0.0137	0.4727
	rs29938	C	T	19	34311481	-0.0138719	0.00160302	5e-13	-0.0166	0.0145	0.2532
	rs3117137	T	C	6	32309911	-0.0182445	0.00177721	1e-24	0.0113	0.0164	0.4923
	rs3118919	A	G	13	51160744	0.0193281	0.00186844	4.4e-20	0.0099	0.0167	0.5549
	rs329118	T	C	5	133861663	0.0111166	0.00153296	4.1e-08	-0.0184	0.0137	0.179
	rs331497	T	G	5	56251660	-0.0145143	0.00157903	3.9e-15	-0.0004	0.0141	0.9767
	rs339702	G	C	3	42729063	0.0110377	0.00170001	8.4e-07	-0.009	0.0161	0.5743
	rs34406344	A	G	5	151490692	-0.0214662	0.00390384	0.0038	0.0417	0.0355	0.2394
	rs3447	G	C	9	86327243	0.0152594	0.00214859	1.2e-07	-0.0046	0.02	0.816
	rs34517439	A	C	1	78450517	-0.0250071	0.00233421	8.8e-22	0.0422	0.025	0.0910395
	rs34633411	T	C	18	57854694	-0.045804	0.00178744	8e-140	0.0001	0.016	0.9951
	rs34714603	T	C	6	163008078	0.0139543	0.00219493	2.1e-10	0.0214	0.0196	0.275
	rs34733460	A	G	22	32131933	0.0118688	0.00152492	7.1e-10	0.0125	0.0146	0.3928
	rs34811474	A	G	4	25408838	0.0229026	0.00179418	2.6e-32	0.0355	0.0187	0.0582895
	rs34868434	G	T	12	3217586	-0.0109949	0.00189491	0.00065	0.0459	0.0173	0.00808109
	rs35016840	T	C	4	151239774	0.00948156	0.00157461	1.7e-09	0.0056	0.0142	0.691801
	rs351855	A	G	5	176520243	-0.0201983	0.00165555	3.1e-29	0.0187	0.0149	0.211
	rs35320790	A	C	14	61108825	0.0105731	0.00155042	9.1e-07	0.0167	0.014	0.2341
	rs35344761	A	C	9	78510823	-0.0246459	0.00233021	3.8e-21	-0.0179	0.0226	0.4273
	rs35345891	T	C	11	45394153	-0.0132083	0.00238638	0.0031	-0.0415	0.0227	0.0668806
	rs35387498	A	G	20	50991842	0.01915	0.00195596	1.2e-17	0.0191	0.0181	0.2906
	rs35427	G	T	12	115556307	0.00904689	0.00159392	0.0014	0.0119	0.0146	0.418
	rs35523808	A	T	6	75834971	0.0225368	0.00359327	3.6e-05	0.0243	0.0447	0.5875
	rs35577546	G	A	8	129966539	-0.00847538	0.00151837	0.0024	-0.0301	0.0137	0.0276802
	rs35957544	T	G	8	73440371	0.00859943	0.00153469	2.1e-08	-0.0057	0.0138	0.6775
	rs36000545	G	A	17	79093822	0.0126805	0.00157047	6.8e-11	-0.0237	0.0154	0.1229
	rs364538	C	T	4	177391240	-0.0142085	0.00206186	5.5e-07	-0.0229	0.0184	0.2135
	rs3731909	G	C	2	220379560	-0.0108391	0.00156944	5e-07	0.0147	0.0143	0.3054
	rs3751837	T	C	16	3583173	-0.0108982	0.00183594	0.00029	-0.0216	0.017	0.2047
	rs3763469	C	T	7	94021475	-0.0158827	0.00185133	9.6e-13	0.0254	0.0168	0.1304
	rs3765900	T	C	1	11104370	0.0108267	0.00184001	4e-09	0.0248	0.0171	0.1467
	rs3767783	C	G	1	117568947	0.0102868	0.00174042	0.00034	-0.0213	0.0164	0.1951
	rs3792752	G	A	5	32768634	0.0140668	0.00172505	3.5e-11	0.015	0.0154	0.3297
	rs3810291	A	G	19	47569003	-0.0237347	0.00161784	9.9e-45	-0.0147	0.0152	0.3333
	rs3814424	T	C	5	87968953	-0.0134407	0.00207639	9.6e-06	-0.008	0.0183	0.6633
	rs3850625	A	G	1	201016296	0.0229104	0.00233391	9.6e-18	-0.049	0.0213	0.02169
	rs3924487	C	T	17	296442	-0.00948536	0.00173207	0.0043	0.0256	0.0158	0.1059
	rs395523	C	G	6	105396187	-0.0172135	0.00162166	2.5e-21	-0.0012	0.0148	0.9354
	rs4030	C	T	2	60288347	-0.0108703	0.00191513	0.0014	0.0103	0.0177	0.5606
	rs405934	T	G	15	68250076	0.00955818	0.00156893	0.00011	-0.0155	0.0145	0.2855
	rs4261944	G	T	4	31003636	-0.0124549	0.00157524	2.6e-10	-0.002	0.0142	0.8864
	rs4301055	G	A	4	4805225	-0.00994011	0.00170235	0.00052	-0.0048	0.0152	0.751299
	rs4350272	G	A	10	25056118	0.0147308	0.00171099	7.3e-13	0.0081	0.0153	0.5986
	rs4373984	T	C	12	97792587	0.0105929	0.00151676	2.9e-07	0.0047	0.0141	0.737801
	rs4394229	T	C	6	156495737	-0.00877821	0.00152179	8e-09	-0.0039	0.0137	0.7754
	rs4413296	C	G	3	13760470	-0.00855992	0.00154924	0.0033	-0.006	0.014	0.6703
	rs4470390	G	A	20	62707481	-0.010589	0.00180628	0.00046	-0.0046	0.0169	0.7838
	rs4493083	T	C	16	75294589	0.0135997	0.00152764	5.5e-14	-0.0092	0.0136	0.4998
	rs4507813	T	C	8	141796344	-0.010733	0.00154058	3.2e-07	0.0006	0.0139	0.9671
	rs4584055	G	A	7	39360725	0.0110568	0.0015875	3.3e-07	-0.032	0.0143	0.0253898
	rs4633636	T	C	14	66540939	-0.0104052	0.00175327	0.00029	0.0073	0.0159	0.6474
	rs4657652	A	G	1	167233474	0.00989664	0.00150761	5.2e-06	0.0116	0.0136	0.3925
	rs4671953	T	C	2	54761076	-0.00906295	0.00162137	0.0023	0.0332	0.0151	0.02732
	rs470469	T	C	18	74671147	-0.00931433	0.00154758	0.00018	-0.0004	0.0139	0.9752
	rs4720162	G	A	7	34941644	-0.0103652	0.00152202	9.7e-07	0.0006	0.0139	0.965
	rs4725969	T	C	7	150558515	0.0113538	0.00160645	1.6e-07	-0.0049	0.0145	0.736999
	rs475591	C	T	1	36642420	-0.00981469	0.00152804	1.3e-05	-0.002	0.0144	0.8891
	rs4759848	C	A	12	131604639	0.0108949	0.00165133	4.2e-06	0.0157	0.015	0.2972
	rs4761401	A	G	12	78203579	0.00925662	0.00161678	1e-08	0.0167	0.0145	0.2509
	rs476330	T	C	6	116433265	-0.0100596	0.0015255	4.3e-06	-0.0109	0.0138	0.4304
	rs4766833	C	G	12	117614077	-0.0126587	0.0018271	4.3e-07	-0.0082	0.0172	0.6324
	rs4776338	C	T	15	67359883	0.0150242	0.00151953	4.7e-18	0.0037	0.0137	0.7895
	rs4789671	T	C	17	80129970	-0.00879403	0.00155045	0.0014	0.0057	0.0139	0.6826
	rs4812405	A	C	20	35276585	0.0234992	0.00284898	1.6e-11	0.0392	0.03	0.1917
	rs4819021	C	T	21	46466927	0.0096679	0.00153491	3e-05	0.0195	0.0152	0.1994
	rs4820324	C	G	22	38599857	-0.0126905	0.00154229	1.9e-12	0.0176	0.0137	0.1984
	rs4820410	G	A	22	40690385	0.0193911	0.00159773	6.8e-29	0.0319	0.0144	0.0270801
	rs4837097	A	G	9	129278809	-0.00939653	0.00154553	1.2e-09	0.0047	0.0141	0.738401
	rs4842838	T	G	15	84582124	0.034027	0.00151698	2e-106	-0.0161	0.0136	0.2373
	rs4858223	T	C	3	20581149	0.0102334	0.00162422	3e-05	0.0062	0.0152	0.6815
	rs4920605	A	G	1	17315425	0.0134348	0.00152052	1e-18	-0.0167	0.0137	0.2237
	rs4980379	T	C	11	1888614	-0.008811	0.00157839	0.0024	0.0004	0.0145	0.9774
	rs539515	C	A	1	177889025	-0.0310703	0.0018682	4.1e-57	-0.0104	0.0177	0.5573
	rs55726687	A	G	12	991306	-0.0182081	0.00185696	1.1e-17	-0.0276	0.0176	0.1161
	rs55762233	G	C	19	19367319	0.0219403	0.00206071	1.8e-21	-0.0007	0.0181	0.968
	rs55928095	C	G	9	3875519	0.0109378	0.00192998	1.5e-08	0.014	0.0175	0.4244
	rs56015006	A	G	10	76060962	0.00921702	0.00153527	0.00019	0.0018	0.0138	0.8977
	rs56017587	C	T	6	18698092	-0.0128903	0.00221331	0.00057	-0.0322	0.0221	0.1453
	rs56033314	G	A	14	80672711	-0.0226431	0.00263447	8.3e-13	-0.0096	0.0233	0.6797
	rs56210800	G	C	3	124472592	0.01818	0.00224191	5.1e-11	0.0096	0.0207	0.641501
	rs57222984	G	A	17	43758898	-0.0168738	0.00177076	1.6e-16	-0.039	0.0157	0.0132999
	rs57488047	C	T	15	79403002	0.0114466	0.00152878	7e-09	-0.0277	0.0138	0.0448601
	rs57936237	G	A	3	134385789	-0.0107762	0.00172503	4.2e-05	0.0126	0.0157	0.4214
	rs58090086	T	C	10	100976198	-0.0160746	0.00281443	0.0011	-0.0163	0.0244	0.503499
	rs582780	G	A	3	172121443	-0.0101934	0.00154285	3.9e-06	0.0212	0.0143	0.1383
	rs58360980	A	G	17	1626478	-0.010075	0.00165226	0.00011	-0.0039	0.0153	0.7975
	rs591468	A	G	2	119398520	0.0127217	0.00229305	0.0029	0.0095	0.0218	0.663001
	rs59724990	T	C	2	175558656	-0.0100057	0.00174958	0.0011	0.0275	0.0168	0.1019
	rs6015338	A	G	20	57266134	-0.0150775	0.00250565	0.00018	-0.0002	0.0223	0.9916
	rs610476	A	G	11	86184102	0.010095	0.00154274	6e-06	-0.0072	0.0139	0.606301
	rs6130550	A	C	20	42797173	-0.0169	0.00264746	1.7e-10	-0.0076	0.0243	0.7538
	rs61422524	A	C	1	1767565	-0.0154506	0.00150917	1.3e-19	0.0356	0.0138	0.00988007
	rs61734651	T	C	20	61451332	0.027491	0.00309817	7.1e-14	-0.0524	0.0326	0.1081
	rs62039771	T	G	16	51565828	-0.0141098	0.00253471	0.0026	0.0304	0.0246	0.2158
	rs62076439	T	G	17	47404628	-0.0209851	0.00158031	3.1e-35	0.0041	0.0142	0.7743
	rs62102718	T	A	19	33891013	-0.0149421	0.0016822	6.5e-15	0.0213	0.0161	0.1843
	rs62107261	C	T	2	422144	0.0658995	0.00352871	7.9e-73	-0.0392	0.0366	0.2839
	rs62120440	A	G	19	18395112	-0.0130866	0.00151986	7.3e-13	0.0027	0.0136	0.8417
	rs621209	A	G	3	124494030	0.0106925	0.00185582	0.00083	0.0215	0.0166	0.1941
	rs62136802	T	A	19	47459476	-0.00945943	0.00163643	0.00074	0.0081	0.0154	0.5995
	rs62137018	G	T	2	48631628	-0.0100944	0.00151271	2.5e-06	-0.0259	0.0138	0.0592598
	rs62325228	T	G	4	54318751	0.0167048	0.00212526	3.8e-10	0.0109	0.0199	0.5843
	rs62326193	T	C	4	156885141	-0.0143254	0.00237474	1.6e-09	0.0132	0.0233	0.5703
	rs62372052	G	A	5	42724294	-0.0187968	0.00242295	8.6e-10	0.0159	0.0253	0.5287
	rs62621197	T	C	19	8670147	-0.043261	0.00416177	2.6e-20	0.0031	0.0468	0.9467
	rs62621812	A	G	7	127015083	-0.0640345	0.00552108	4.2e-26	0.0067	0.0513	0.8968
	rs6265	T	C	11	27679916	0.0276564	0.00193518	2.5e-41	-0.0364	0.0171	0.0337
	rs6445198	T	G	3	61219865	0.00959034	0.00153715	4.4e-05	-0.0066	0.0139	0.635801
	rs6465737	G	T	7	98725348	-0.0104422	0.00185902	0.0019	0.0016	0.0167	0.9224
	rs6472788	T	C	8	74506999	-0.0138675	0.00188027	1.6e-08	0.0229	0.0162	0.1572
	rs648091	T	C	1	190303149	0.0109577	0.00151938	5.5e-08	-0.0026	0.0137	0.8466
	rs6495784	C	T	15	35858410	-0.0105251	0.00188606	0.0024	0.0129	0.0173	0.4565
	rs6530737	G	A	8	14095763	0.00898612	0.00158608	1.5e-08	0.0168	0.0144	0.2439
	rs6564889	C	T	16	81591496	-0.012267	0.00154795	2.3e-10	-0.013	0.0138	0.3481
	rs657936	T	A	11	103033914	-0.00979388	0.00169816	0.00081	0.0135	0.0156	0.3842
	rs6591226	C	A	11	66675990	0.0109698	0.00152218	5.7e-08	-0.0225	0.0136	0.0980393
	rs6599205	G	C	3	38529440	-0.0203768	0.0015511	2e-34	0.0214	0.014	0.1252
	rs6600157	A	G	16	1656321	-0.021835	0.00308488	1.5e-07	-0.0162	0.0276	0.557
	rs66613476	G	C	3	66664026	0.00948442	0.00171454	3.2e-08	-0.0081	0.016	0.6137
	rs6662515	G	A	1	237840900	0.00904448	0.00156992	0.00084	0.0105	0.0146	0.469
	rs6669139	T	C	1	56583110	-0.0149174	0.00186004	1.1e-10	-0.0059	0.0166	0.7198
	rs66693354	T	C	9	139141722	-0.0123499	0.00162763	3.3e-09	0.0109	0.0162	0.5017
	rs66824127	C	T	3	52551265	-0.0153818	0.00152362	5.8e-19	0.0148	0.0139	0.2885
	rs6693820	A	T	1	221313900	-0.0157181	0.00153047	9.6e-20	-0.0012	0.014	0.9324
	rs67123354	G	A	2	144265572	-0.0162533	0.00288957	0.0019	0.0178	0.0274	0.5147
	rs6721000	G	A	2	218273453	-0.0115216	0.00162509	1.3e-07	-0.0183	0.0145	0.2066
	rs6731971	A	G	2	45835398	-0.00907512	0.00156429	0.00066	0.0083	0.014	0.552
	rs6733707	T	C	2	152415395	0.0111883	0.00162776	6.3e-07	-0.0142	0.0151	0.3476
	rs6737082	C	A	2	25138040	-0.0115498	0.00151114	2.1e-09	0.0102	0.0138	0.4565
	rs67425403	G	A	10	27439900	-0.0139194	0.00201003	4.4e-07	0.0112	0.018	0.5359
	rs6757852	A	G	2	198530293	-0.02143	0.00151369	1.7e-40	-0.0062	0.0136	0.6487
	rs679582	A	G	6	139831180	0.00893501	0.0015641	0.0011	0.0155	0.0141	0.2725
	rs68049170	A	G	10	72432047	0.0217443	0.00169974	1.8e-32	-0.0025	0.0154	0.8731
	rs68093214	C	T	3	70657785	0.0137981	0.00175207	3.4e-10	-0.0301	0.0158	0.0569705
	rs682245	C	T	18	53270531	-0.00929876	0.00152152	9.9e-05	-0.0122	0.0137	0.371
	rs6843852	T	C	4	162132758	-0.00946127	0.00151171	3.9e-05	0.0009	0.0138	0.9453
	rs6852276	G	A	4	145261999	-0.0118615	0.00154802	1.8e-09	0.011	0.014	0.4321
	rs6860245	C	G	5	127367998	-0.0273782	0.00175383	6.2e-50	-0.0071	0.0159	0.655101
	rs6873382	A	G	5	147958263	-0.00903419	0.00151436	0.00024	0.0069	0.0137	0.613999
	rs6894011	A	T	5	166138407	-0.00996099	0.00165354	1.7e-09	0.0045	0.0152	0.768199
	rs6906714	G	A	6	31270038	0.0157737	0.00254852	6e-05	-0.0009	0.0203	0.9632
	rs6918909	C	A	6	88247251	0.00953053	0.0015141	3.1e-05	-0.0129	0.0136	0.345
	rs6950388	A	G	7	1270699	-0.0142925	0.00187366	2.4e-09	0.0128	0.0178	0.4719
	rs6952176	C	T	7	111211748	0.00881891	0.00151499	0.00058	0.0085	0.0139	0.5403
	rs6962980	C	A	7	113452183	0.0113447	0.00152194	9e-09	-0.0273	0.0138	0.0474996
	rs6968945	T	C	7	46640900	0.0183854	0.00154346	1e-32	0.0354	0.0141	0.0117801
	rs6985109	A	G	8	10761585	0.0190466	0.00151968	4.9e-31	-0.0072	0.0136	0.5963
	rs6996013	G	A	8	33276170	0.0104718	0.0018061	0.00067	-0.0202	0.0164	0.2189
	rs7020944	A	G	9	119129691	0.0147297	0.00193319	2.5e-09	0.0406	0.0182	0.0259699
	rs705150	C	T	10	125230186	-0.0113011	0.00151447	8.5e-09	0.0093	0.0136	0.4939
	rs7095472	G	A	10	70399109	-0.0106569	0.00152388	2.7e-07	0.015	0.0139	0.28
	rs7121646	A	T	11	800485	-0.0111987	0.00155066	5.1e-08	-0.0183	0.0143	0.2001
	rs71377739	A	G	17	62398719	-0.0145026	0.0024856	0.00054	-0.0206	0.0222	0.3533
	rs7138383	A	G	12	103724090	0.0145063	0.00173923	7.4e-12	0.0003	0.0155	0.9834
	rs7141420	T	C	14	79899454	-0.0101306	0.00152745	3.3e-06	0.0068	0.0136	0.617401
	rs71420186	A	G	14	50960918	0.0183777	0.00305656	0.00018	-0.0636	0.0318	0.0452699
	rs7158176	T	A	14	56152808	0.0109244	0.0015729	3.8e-07	0.0069	0.0142	0.6268
	rs7160830	T	C	14	73139738	-0.0105849	0.0015374	5.8e-07	0.017	0.0138	0.216
	rs7161194	G	A	14	101529005	0.0139507	0.00167931	9.8e-12	0.0073	0.017	0.6665
	rs7162202	G	T	15	33024455	-0.0091906	0.00168379	0.0048	0.0099	0.015	0.5076
	rs7187709	C	T	16	88506585	-0.0130915	0.0022892	0.0011	0.0163	0.0247	0.5105
	rs7229351	A	G	18	46516374	0.0103375	0.00157289	5e-06	-0.0066	0.0142	0.641599
	rs72656010	C	T	8	57122215	0.020917	0.00224295	1.1e-15	-0.0149	0.0198	0.450199
	rs72694119	C	A	1	51814333	-0.0163519	0.00287795	0.0013	-0.0342	0.0259	0.1868
	rs72702251	A	G	1	155004880	-0.0542174	0.00408477	3.3e-35	0.028	0.0386	0.4683
	rs72755233	A	G	15	100692953	-0.0367874	0.00240444	7.7e-48	-0.0244	0.0276	0.377
	rs7278332	G	A	21	46940524	0.00923778	0.00154711	0.00024	-0.0242	0.0139	0.0822508
	rs72785129	T	C	5	127699363	0.0140587	0.00219797	1.6e-10	0.0102	0.0196	0.6023
	rs72892910	T	G	6	50816887	-0.0256	0.00200664	2.8e-32	-0.015	0.018	0.4049
	rs72923459	T	G	2	176990820	-0.0271186	0.0033034	2.2e-11	0.022	0.0311	0.4802
	rs72943134	G	T	18	9289676	0.0234868	0.00365923	1.4e-05	-0.0243	0.0345	0.481
	rs7304000	A	G	12	39432408	0.00940144	0.00167195	0.0019	0.0015	0.0151	0.9195
	rs73041797	G	A	12	3327404	-0.015338	0.00245366	4.1e-05	0.0339	0.0229	0.1382
	rs73052033	C	T	3	185828465	0.0258031	0.0019497	5.6e-35	-0.0485	0.0181	0.00726608
	rs73052131	T	A	12	17087819	-0.0164001	0.00269612	1.2e-09	0.0264	0.0262	0.3144
	rs7307053	T	C	12	124494540	0.0125622	0.00163249	1.4e-09	0.0164	0.0148	0.2668
	rs7310615	G	C	12	111865049	-0.0137499	0.00152356	1.8e-14	0.0447	0.0138	0.00121599
	rs73116335	G	T	12	50285780	-0.0140052	0.00158641	1.1e-13	0.0195	0.0147	0.1841
	rs73169730	G	A	3	170734438	-0.0109418	0.00168783	9e-06	0.002	0.015	0.8922
	rs731758	G	C	17	29723000	0.00930035	0.00156563	0.00028	0.0071	0.0142	0.616799
	rs73204126	A	G	7	87789597	0.0140169	0.00250066	2.1e-08	0.0209	0.0223	0.3499
	rs7323	C	G	13	28009031	0.00967093	0.0016865	0.00098	0.0177	0.0158	0.2617
	rs73243877	G	A	4	26047616	-0.01304	0.00201942	1.1e-05	-0.0247	0.0183	0.1781
	rs73245728	C	A	4	26206514	0.0249713	0.00310222	8.3e-11	0.0241	0.0293	0.4104
	rs7333559	A	G	13	100546450	0.0135011	0.0018687	5e-08	-0.0305	0.0179	0.08769
	rs733594	T	C	8	85077686	-0.009473	0.00170365	0.0027	-0.0045	0.0161	0.7795
	rs738086	T	G	22	20775556	-0.0149322	0.0019334	1.1e-09	0.0339	0.0179	0.0584494
	rs73924573	C	A	2	40425793	-0.0210704	0.00227172	1.8e-15	0.0104	0.021	0.621101
	rs74331768	A	G	16	2161793	0.0196853	0.00255891	1.4e-09	-0.0221	0.024	0.3573
	rs74370230	C	G	10	87397275	-0.0248271	0.0034766	9.3e-08	-0.0157	0.032	0.6236
	rs74494415	T	C	18	74972138	0.025656	0.00391256	5.5e-06	0.0229	0.036	0.5255
	rs74501871	G	A	11	2665357	0.0232846	0.00259683	3.1e-14	-0.0285	0.0237	0.2301
	rs74827081	C	G	4	104556732	0.0228894	0.00330718	4.5e-07	-0.0095	0.033	0.772899
	rs748457	A	G	13	96922449	-0.0110496	0.00154121	7.5e-08	-0.018	0.0137	0.1906
	rs7514705	C	T	1	75006720	0.0138827	0.00152313	7.9e-15	-0.0203	0.0138	0.1398
	rs7527017	T	C	1	64643277	-0.00984564	0.00162264	0.00013	0.0022	0.0144	0.8804
	rs7531110	T	G	1	65937065	0.0130074	0.00154209	3.3e-12	0.0045	0.014	0.7465
	rs75406471	A	G	10	5257647	-0.0139616	0.00209697	2.8e-06	0.0179	0.0193	0.3534
	rs7548692	A	T	1	23354877	0.00892935	0.00161023	0.0029	0.0025	0.0144	0.8606
	rs7567570	C	T	2	615140	-0.0407677	0.00198928	2.4e-88	-0.0382	0.0177	0.0303997
	rs7571496	G	A	2	6169351	0.0103448	0.00172597	2.1e-09	0.0112	0.0154	0.4675
	rs757647	A	G	5	137707315	-0.015139	0.00186936	5.6e-11	0.0272	0.0162	0.0930294
	rs7578605	G	A	2	1643208	0.0246409	0.00312055	2.9e-10	-0.026	0.0293	0.3736
	rs7598172	T	G	2	217677999	-0.0149116	0.00151928	9.7e-18	0.0032	0.0137	0.8148
	rs7608682	T	C	2	241367299	0.00989494	0.0017035	0.00063	-0.0003	0.0154	0.9835
	rs7619139	A	T	3	25110415	-0.0104962	0.00153982	9.3e-07	-0.0023	0.0138	0.8684
	rs76520574	T	C	16	88321027	0.0375679	0.00387603	3.2e-17	0.0203	0.035	0.563101
	rs7655320	G	A	4	42099799	0.0105094	0.00192567	0.0048	0.0072	0.0173	0.6751
	rs766269	A	G	12	68082308	-0.00952099	0.00165627	0.0009	-0.0066	0.0147	0.656
	rs76640566	T	C	1	228476749	-0.027708	0.0048467	0.0011	-0.0279	0.0446	0.5321
	rs766406	T	G	6	26319588	-0.0106588	0.00156975	1.1e-06	0.0322	0.0142	0.0237197
	rs7674212	T	G	4	103988899	0.0126027	0.00154413	3.3e-11	-0.0077	0.014	0.583899
	rs7714446	A	G	5	106516366	0.0106775	0.00153263	3.2e-07	-0.0027	0.0137	0.8414
	rs7742602	G	A	6	90327385	-0.0107427	0.00193457	0.0028	0.0156	0.017	0.3569
	rs7771051	C	G	6	2097601	0.0114606	0.00166522	5.9e-07	0.0326	0.0153	0.0332499
	rs77848106	A	C	1	107971673	0.0106977	0.00166498	1.3e-05	0.0146	0.0151	0.3341
	rs7794796	T	C	7	150540196	-0.0196151	0.0016178	7.8e-30	0.0103	0.0147	0.484
	rs78054593	T	C	17	45957499	0.0236831	0.00305306	8.7e-10	0.0203	0.0294	0.4893
	rs78081173	C	T	15	55895373	0.0147992	0.00235539	3.3e-05	-0.0086	0.0225	0.7022
	rs78086698	C	T	12	24024639	-0.0262525	0.00388539	1.4e-06	0.0317	0.0358	0.3767
	rs7809880	A	G	7	70192021	-0.0168964	0.00239984	1.9e-08	-0.0035	0.0227	0.8778
	rs7816345	T	C	8	36846109	-0.0168444	0.00201896	7.2e-12	-0.0399	0.0184	0.0298999
	rs78369853	T	G	5	60708880	0.0160846	0.00217943	1.6e-08	0.0159	0.0199	0.4241
	rs78378222	G	T	17	7571752	-0.0844152	0.00703002	3.2e-28	-0.0288	0.1186	0.808
	rs7902581	G	C	10	123405480	-0.0122981	0.00171308	7e-08	-0.0025	0.0154	0.8716
	rs79115498	T	G	7	76720741	0.0162898	0.00218513	9e-09	0.0053	0.0201	0.7926
	rs7919	C	A	16	70514828	-0.0119866	0.0015271	4.2e-10	-0.0015	0.014	0.914
	rs7941828	T	C	11	30430331	0.0108495	0.00157614	5.8e-07	-0.0047	0.0141	0.741899
	rs794375	C	T	7	75147801	0.0139208	0.00153767	1.4e-14	-0.0102	0.0144	0.4803
	rs7963801	C	T	12	79685226	0.0103984	0.00153802	1.4e-06	-0.0097	0.0147	0.5095
	rs7968902	G	T	12	66363070	0.00943915	0.00155415	0.00013	-0.0158	0.0139	0.2553
	rs7969633	T	C	12	133310887	0.00983565	0.0017117	0.00091	-0.0369	0.0156	0.0177902
	rs7994814	T	C	13	27054201	-0.0152113	0.00155721	1.5e-17	0.0006	0.016	0.9708
	rs80307954	G	C	16	68647285	0.035998	0.00636066	1.5e-08	-0.0054	0.0634	0.9315
	rs8032841	T	C	15	100751088	0.0119648	0.00162226	1.6e-08	-0.0013	0.0147	0.9304
	rs8057633	A	G	16	50178524	-0.0108318	0.00179553	1.6e-09	0.0165	0.0165	0.3195
	rs8089112	T	A	18	3816053	-0.0111677	0.00170272	5.4e-06	0.0068	0.016	0.6721
	rs8091374	A	G	18	71904385	0.0128641	0.0021031	9.6e-05	-0.0032	0.0208	0.8763
	rs810364	T	C	7	74140051	0.0115164	0.00166588	4.7e-07	-0.0143	0.016	0.3729
	rs8104651	C	T	19	9950127	-0.013803	0.00153656	2.6e-14	-0.0362	0.0142	0.0109901
	rs8176741	A	G	9	136131461	0.0284268	0.00312702	9.8e-15	-0.0584	0.0259	0.0243198
	rs860262	A	C	7	28194397	-0.0178088	0.00151284	5.5e-27	0.0036	0.0137	0.7903
	rs879620	T	C	16	4015729	-0.0154226	0.00155978	4.7e-18	0.0009	0.0149	0.9508
	rs929779	C	A	5	158488198	0.0114363	0.00152011	5.3e-09	0.0181	0.0136	0.1848
	rs9317002	A	C	13	59175727	-0.0137091	0.0015278	2.9e-14	0.0125	0.0138	0.3668
	rs9318187	G	T	13	74110412	-0.0101033	0.00153843	5.1e-06	0.0124	0.0136	0.3614
	rs934073	G	C	2	25937165	-0.0103733	0.0016369	2.3e-05	0.0135	0.0152	0.3726
	rs9375452	T	C	6	127014862	-0.011063	0.00180724	9.3e-05	0.0005	0.0163	0.9774
	rs9398171	T	C	6	108988184	-0.0162118	0.00166815	2.5e-17	0.0003	0.0148	0.9811
	rs9402211	C	T	6	130353612	0.0169006	0.00164538	9.5e-20	-0.0032	0.015	0.8327
	rs943549	A	G	1	156870615	-0.010737	0.00188614	0.0013	-0.0158	0.0169	0.3497
	rs9469775	T	C	6	34335091	-0.0237427	0.00191738	3.2e-30	-0.0135	0.0169	0.4246
	rs952227	G	A	2	227062080	-0.0194009	0.00160603	1.3e-28	-0.028	0.0144	0.0512696
	rs956006	T	C	15	62808539	0.0116014	0.00161364	6.5e-09	0.0268	0.0152	0.0770105
	rs960923	G	A	8	77228925	-0.0095196	0.00152853	4.7e-05	0.003	0.0137	0.8291
	rs971955	C	T	13	65818982	0.00866326	0.00153469	1.7e-08	0.0109	0.0138	0.4312
	rs9784689	A	C	5	122659996	0.0147006	0.00179466	2.6e-11	0.0446	0.0163	0.00609593
	rs9832382	T	C	3	161445130	-0.00929129	0.00151779	9.3e-05	-0.0078	0.0136	0.5658
	rs9835772	T	A	3	85766025	-0.0160187	0.00176065	9.2e-15	-0.012	0.0157	0.4467
	rs9839482	A	G	3	131776912	-0.0134389	0.00162595	1.4e-11	0.0064	0.0147	0.661899
	rs9841726	C	T	3	53515794	0.0224389	0.0028141	1.5e-10	0.0132	0.0272	0.6264
	rs9844972	C	G	3	150097635	-0.0234666	0.00299058	4.3e-10	0.0174	0.0288	0.545801
	rs9854637	A	G	3	107406630	-0.0103033	0.00167302	7.3e-05	0.0069	0.0148	0.643101
	rs9881400	T	G	3	135861666	-0.0141547	0.00170629	1.1e-11	0.0196	0.0158	0.2161
	rs9896535	T	C	17	2133205	-0.0144263	0.00157979	6.7e-15	-0.0082	0.0142	0.5638
	rs9916809	C	A	17	76856259	-0.0114722	0.00197496	0.00063	0.0227	0.0177	0.2011
	rs9922288	G	A	16	24550930	0.019899	0.00180912	3.9e-23	0.0206	0.0176	0.24
	rs9938120	T	C	16	19977733	0.0315755	0.00218594	2.7e-42	0.0463	0.0204	0.0234498
	rs9951619	G	T	18	56882326	-0.0118286	0.00180672	5.9e-06	0.0271	0.0158	0.0862204
	rs9962249	A	G	18	53561170	-0.00896059	0.00161376	0.0028	0.0008	0.0146	0.958
	rs9993794	T	C	4	88728193	-0.00879863	0.00151065	0.00057	0.0007	0.0137	0.9572
	rs9998008	A	G	4	57766052	0.00949934	0.00151138	3.3e-05	0.0185	0.0177	0.2959
	rs9999724	T	C	4	120239944	-0.0172644	0.0015944	2.5e-22	0.0237	0.0144	0.1007

[truncated: 11 more sheets: Supp Table 10 Whole body fat, Supp Table 11 Total TGs, Supp Table 12 Total Cholesterol, Supp Table 13 LDL Cholesterol, Supp Table 14 HDL-Cholesterol, Supp Table 15 Linoleic acid, Supp Table 16 DHA, Supp Table 17 Omega3, Supp Table 18 Omega 6, Supp Table 19 Total FA, Supp Table 20]
